# Supplementary material for: Estimating Demographic Parameters for Bearded Seals, Erignathus barbatus, in Alaska Using Close‐Kin Mark‐Recapture Methods
Source: Evol Appl. 2024 Nov 8;17(11):e70035. doi: 10.1111/eva.70035 (PMC11549065; doi:10.1111/eva.70035)
Supplement: Supplementary file 1 — Appendix S1. [file EVA-17-e70035-s004.xlsx]

## Sheet: Supp1_FullSampleListWithAccessi
Supplement_1: Sample Archive Location and Accession Numbers
Specimen ID	Location	Year	Tissue	Archive location	Accession number
EB16SH006a	Shishmaref	2016	muscle	ADFG
EB16SH006b	Shishmaref	2016	muscle	ADFG
SH-G04-98	Shishmaref	1998	heart	UAM	69606
SH-G05-98	Shishmaref	1998	kidney	UAM	69605
SH-G13-98	Shishmaref	1998	skin	SWFSC	32249
SH-G35-98	Shishmaref	1998	liver	UAM	98087
GM-J01-99	Gambell	1999	muscle	UAM	66419
GM-J02-99	Gambell	1999	muscle	UAM	66418
GM-J03-99	Gambell	1999	skin	SWFSC	52326
DIO-G06-00	Diomede Island	2000	spleen	UAM	98197
SH-M04-00	Shishmaref	2000	muscle	UAM	66440
SH-R21-00	Shishmaref	2000	skin	SWFSC	32256
DIO-014-01	Diomede Island	2001	muscle	UAM	89341
DIO-020-02	Diomede Island	2001	kidney	UAM	84832
DIO-021-01	Diomede Island	2001	muscle	UAM	98124
G01-0035	Gambell	2001	skin	SWFSC	52324
SH-M03-01	Shishmaref	2001	skin	SWFSC	32251
SH-M05-01	Shishmaref	2001	skin	SWFSC	32253
SH-S09-01	Shishmaref	2001	skin	SWFSC	32257
DIO-005-02	Diomede Island	2002	muscle	UAM	84823
DIO-006-02	Diomede Island	2002	liver	UAM	84824
DIO-017-02	Diomede Island	2002	liver	UAM	98114
DIO-018-02	Diomede Island	2002	muscle	UAM	97816
DIO-022-02	Diomede Island	2002	skin	SWFSC	32213
DIO-023-02	Diomede Island	2002	liver	UAM	84833
DIO-024-02	Diomede Island	2002	muscle	UAM	84834
DIO-027-02	Diomede Island	2002	skin	SWFSC	32216
DIO-028-02	Diomede Island	2002	skin	SWFSC	32217
DIO-029-02	Diomede Island	2002	muscle	UAM	84836
DIO-030-02	Diomede Island	2002	skin	SWFSC	32219
DIO-031-02	Diomede Island	2002	skin	SWFSC	32220
DIO-032-02	Diomede Island	2002	skin	SWFSC	32221
DIO-034-02	Diomede Island	2002	skin	SWFSC	32222
DIO-036-02	Diomede Island	2002	skin	SWFSC	32223
DIO-037-02	Diomede Island	2002	skin	SWFSC	32224
DIO-045-02	Diomede Island	2002	muscle	UAM	84841
DIO-046-02	Diomede Island	2002	heart	UAM	84842
DIO-048-02	Diomede Island	2002	muscle	UAM	97818
DIO-049-02	Diomede Island	2002	skin	SWFSC	32229
DIO-050-02	Diomede Island	2002	liver	UAM	84843
DIO-051-02	Diomede Island	2002	skin	SWFSC	32231
DIO-053-02	Diomede Island	2002	skin	SWFSC	52239
DIO-054-02	Diomede Island	2002	skin	SWFSC	32232
DIO-068-02	Diomede Island	2002	skin	SWFSC	32233
DIO-070-02	Diomede Island	2002	muscle	UAM	84854
DIO-081-02	Diomede Island	2002	skin	SWFSC	32235
DIO-082-02	Diomede Island	2002	skin	SWFSC	32236
DIO-083-02	Diomede Island	2002	skin	SWFSC	32237
DIO-084-02	Diomede Island	2002	muscle	UAM	84855
DIO-085-02	Diomede Island	2002	skin	SWFSC	32239
DIO-086-02	Diomede Island	2002	skin	SWFSC	32240
G02-0167	Gambell	2002	skin	SWFSC	32243
HB-002-02	Hooper Bay	2002	muscle	UAM	118026
SH-G06-02	Shishmaref	2002	liver	UAM	97972
SH-M08-02	Shishmaref	2002	skin	SWFSC	32254
SH-M11-02	Shishmaref	2002	skin	SWFSC	32255
DIO-002-03	Diomede Island	2003	liver	UAM	118029
DIO-011-03	Diomede Island	2003	Testis	UAM	98252
DIO-014-03	Diomede Island	2003	liver	UAM	118028
DIO-015-03	Diomede Island	2003	liver	UAM	98243
DIO-016-03	Diomede Island	2003	liver	UAM	118027
DIO-017-03	Diomede Island	2003	heart	UAM	98083
DIO-018-03	Diomede Island	2003	liver	UAM	98140
DIO-020-03	Diomede Island	2003	skin	SWFSC	52232
DIO-023-03	Diomede Island	2003	liver	UAM	98246
DIO-027-03	Diomede Island	2003	liver	UAM	98228
DIO-028-03	Diomede Island	2003	liver	UAM	98160
DIO-040-03	Diomede Island	2003	heart	UAM	91736
DIO-048-03	Diomede Island	2003	spleen	UAM	98179
DIO-054-03	Diomede Island	2003	liver	UAM	98229
DIO-055-03	Diomede Island	2003	liver	UAM	98135
DIO-056-03	Diomede Island	2003	liver	UAM	98225
DIO-065-03	Diomede Island	2003	liver	UAM	98079
DIO-067-03	Diomede Island	2003	heart	UAM	98201
DIO-074-03	Diomede Island	2003	skin	SWFSC	75090
DIO-088-03	Diomede Island	2003	spleen	UAM	98192
DIO-089-03	Diomede Island	2003	liver	UAM	98132
DIO-091-03	Diomede Island	2003	liver	UAM	98242
DIO-102-03	Diomede Island	2003	liver	UAM	98155
DIO-103-03	Diomede Island	2003	liver	UAM	98219
DIO-106-03	Diomede Island	2003	spleen	UAM	98149
DIO-108-03	Diomede Island	2003	spleen	UAM	98146
DIO-109-03	Diomede Island	2003	spleen	UAM	98145
DIO-110-03	Diomede Island	2003	skin	SWFSC	75109
DIO-115-03	Diomede Island	2003	liver	UAM	98207
DIO-116-03	Diomede Island	2003	liver	UAM	98199
DIO-124-03	Diomede Island	2003	liver	UAM	98157
DIO-126-03	Diomede Island	2003	liver	UAM	98231
DIO-148-03	Diomede Island	2003	skin	SWFSC	75138
DIO-152-03	Diomede Island	2003	liver	UAM	98159
DIO-153-03	Diomede Island	2003	spleen	UAM	98198
DIO-164-03	Diomede Island	2003	liver	UAM	98127
GM-W01-03	Gambell	2003	skin	SWFSC	52330
HB-008-03	Hooper Bay	2003	skin	SWFSC	52343
HB-009-03	Hooper Bay	2003	skin	SWFSC	52345
HB-010-03	Hooper Bay	2003	skin	SWFSC	52346
S03-0354	Savoonga	2003	skin	SWFSC	52392
SV-001-03	Savoonga	2003	liver	UAM	98237
SV-001-03	Savoonga	2003	skin	SWFSC	52425
SV-004-03	Savoonga	2003	skin	SWFSC	52428
SV-004-03	Savoonga	2003	liver	UAM	97909
SV-007-03	Savoonga	2003	skin	SWFSC	52430
SV-007-03	Savoonga	2003	kidney	UAM	97716
SV-008-03	Savoonga	2003	kidney	UAM	97910
SV-008-03	Savoonga	2003	skin	SWFSC	52431
SV-009-03	Savoonga	2003	skin	SWFSC	52432
SV-009-03	Savoonga	2003	kidney	UAM	97717
SH-B01-03	Shishmaref	2003	liver	UAM	98105
SH-B02-03	Shishmaref	2003	liver	UAM	103072
SH-B03-03	Shishmaref	2003	skin	SWFSC	52405
SH-B04-03	Shishmaref	2003	liver	UAM	98104
SH-B05-03	Shishmaref	2003	liver	UAM	98097
SH-B06-03	Shishmaref	2003	liver	UAM	98098
SH-B08-03	Shishmaref	2003	liver	UAM	98112
SH-B09-03	Shishmaref	2003	skin	SWFSC	52410
SH-B12-03	Shishmaref	2003	liver	UAM	97970
SH-B36-03	Shishmaref	2003	muscle	ADFG
SH-G01-03	Shishmaref	2003	muscle	ADFG
SH-G08-03	Shishmaref	2003	muscle	ADFG
SH-G10-03	Shishmaref	2003	skin	SWFSC	75366
SH-G15-03	Shishmaref	2003	skin	SWFSC	75386
SH-M01-03	Shishmaref	2003	muscle	ADFG
SH-M02-03	Shishmaref	2003	muscle	ADFG
SH-M03-03	Shishmaref	2003	muscle	ADFG
SH-M04-03	Shishmaref	2003	muscle	ADFG
SH-M05-03	Shishmaref	2003	muscle	ADFG
SH-M06-03	Shishmaref	2003	muscle	ADFG
SH-M07-03	Shishmaref	2003	muscle	ADFG
SH-M08-03	Shishmaref	2003	muscle	ADFG
SH-M09-03	Shishmaref	2003	skin	SWFSC	75504
SH-M11-03	Shishmaref	2003	skin	SWFSC	75522
SH-M13-03	Shishmaref	2003	skin	SWFSC	75530
SH-S02-03	Shishmaref	2003	skin	SWFSC	75571
SH-S07-03	Shishmaref	2003	skin	SWFSC	75591
SH-S10-03	Shishmaref	2003	skin	SWFSC	75602
DIO-012-04	Diomede Island	2004	muscle	UAM	97950
DIO-013-04	Diomede Island	2004	muscle	ADFG
DIO-020-04	Diomede Island	2004	muscle	ADFG
DIO-021-04	Diomede Island	2004	muscle	UAM	97930
DIO-022-04	Diomede Island	2004	muscle	ADFG
DIO-024-04	Diomede Island	2004	muscle	ADFG
DIO-025-04	Diomede Island	2004	liver	UAM	97933
DIO-026-04	Diomede Island	2004	muscle	ADFG
DIO-028-04	Diomede Island	2004	muscle	ADFG
DIO-034-04	Diomede Island	2004	muscle	ADFG
DIO-037-04	Diomede Island	2004	muscle	ADFG
DIO-038-04	Diomede Island	2004	muscle	ADFG
DIO-042-04	Diomede Island	2004	muscle	ADFG
DIO-058-04	Diomede Island	2004	muscle	UAM	85131
DIO-059-04	Diomede Island	2004	muscle	UAM	85132
DIO-060-04	Diomede Island	2004	muscle	UAM	85133
HB-015-04	Hooper Bay	2004	muscle	ADFG
NOM-002-04	Nome	2004	kidney	ADFG
NOM-002-04	Nome	2004	heart	UAM	97727
PH-04-04	Point Hope	2004	muscle	ADFG
PH-06-04	Point Hope	2004	muscle	ADFG
PH-09-04	Point Hope	2004	muscle	ADFG
PH-10-04	Point Hope	2004	muscle	ADFG
PH-15-04	Point Hope	2004	muscle	ADFG
PH-17-04	Point Hope	2004	muscle	ADFG
SAV-004-04	Savoonga	2004	muscle	ADFG
SAV-007-04	Savoonga	2004	muscle	ADFG
SH-G03-04	Shishmaref	2004	muscle	ADFG
SH-G07-04	Shishmaref	2004	liver	UAM	97790
SH-G18-04	Shishmaref	2004	liver	UAM	97761
SH-G19-04	Shishmaref	2004	muscle	ADFG
SH-M100-04	Shishmaref	2004	skin	SWFSC	75507
SH-M104-04	Shishmaref	2004	skin	SWFSC	75514
SH-M105-04	Shishmaref	2004	skin	SWFSC	75515
SH-M108-04	Shishmaref	2004	skin	SWFSC	75518
SH-M109-04	Shishmaref	2004	skin	SWFSC	75519
SH-S01-04	Shishmaref	2004	muscle	ADFG
SH-S02-04	Shishmaref	2004	muscle	ADFG
SH-S03-04	Shishmaref	2004	muscle	ADFG
SH-S04-04	Shishmaref	2004	muscle	ADFG
SH-S05-04	Shishmaref	2004	muscle	ADFG
SH-S06-04	Shishmaref	2004	muscle	ADFG
SH-S07-04	Shishmaref	2004	muscle	ADFG
SH-S08-04	Shishmaref	2004	muscle	ADFG
SH-S10-04	Shishmaref	2004	muscle	ADFG
SH-S11-04	Shishmaref	2004	muscle	ADFG
SH-S12-04	Shishmaref	2004	muscle	ADFG
SH-S13-04	Shishmaref	2004	muscle	ADFG
SH-S14-04	Shishmaref	2004	muscle	ADFG
SH-S15-04	Shishmaref	2004	muscle	ADFG
EB05BRW001	Barrow	2005	skin	SWFSC	52248
EB05BRW002	Barrow	2005	muscle	UAM	101397
EB05BRW004	Barrow	2005	muscle	UAM	101294
EB05BRW005	Barrow	2005	muscle	UAM	101305
DIO-006-05	Diomede Island	2005	muscle	UAM	85136
DIO-007-05	Diomede Island	2005	muscle	UAM	85137
DIO-008-05	Diomede Island	2005	liver	UAM	85138
DIO-009-05	Diomede Island	2005	muscle	UAM	101370
DIO-014-05	Diomede Island	2005	muscle	UAM	101347
DIO-022-05	Diomede Island	2005	muscle	UAM	85139
DIO-026-05	Diomede Island	2005	liver	UAM	85141
DIO-027-05	Diomede Island	2005	muscle	UAM	85142
DIO-028-05	Diomede Island	2005	muscle	UAM	85143
DIO-029-05	Diomede Island	2005	liver	UAM	85144
DIO-030-05	Diomede Island	2005	skin	SWFSC	75018
DIO-030-05	Diomede Island	2005	kidney	UAM	85145
DIO-031-05	Diomede Island	2005	liver	UAM	85146
DIO-032-05	Diomede Island	2005	liver	UAM	85147
DIO-033-05	Diomede Island	2005	muscle	UAM	85148
DIO-034-05	Diomede Island	2005	muscle	UAM	85149
DIO-035-05	Diomede Island	2005	muscle	UAM	85150
DIO-036-05	Diomede Island	2005	liver	UAM	85151
DIO-039-05	Diomede Island	2005	muscle	UAM	85152
DIO-040-05	Diomede Island	2005	muscle	UAM	85153
DIO-041-05	Diomede Island	2005	muscle	UAM	85154
DIO-042-05	Diomede Island	2005	liver	UAM	85155
DIO-043-05	Diomede Island	2005	muscle	UAM	85156
DIO-044-05	Diomede Island	2005	muscle	UAM	85157
DIO-052-05	Diomede Island	2005	muscle	UAM	85160
DIO-054-05	Diomede Island	2005	muscle	UAM	85162
DIO-063-05	Diomede Island	2005	skin	SWFSC	75081
DIO-070-05	Diomede Island	2005	skin	SWFSC	75089
DIO-070-05	Diomede Island	2005	kidney	UAM	101324
DIO-076-05	Diomede Island	2005	skin	SWFSC	75744
DIO-077-05	Diomede Island	2005	skin	SWFSC	75745
GM-A04-05	Gambell	2005	muscle	UAM	101563
GM-S03-05	Gambell	2005	skin	SWFSC	52329
EB05KVL002	Kivalina	2005	skin	SWFSC	52290
EB05KVL004	Kivalina	2005	skin	SWFSC	52292
EB05KVL006	Kivalina	2005	skin	SWFSC	52294
EB05KVL007	Kivalina	2005	skin	SWFSC	52295
EB05KVL010	Kivalina	2005	skin	SWFSC	52298
EB05NOM003	Nome	2005	skin	SWFSC	52301
EB05NOM005	Nome	2005	skin	SWFSC	52302
EB05PH004	Point Hope	2005	muscle	UAM	101713
EB05PH005	Point Hope	2005	muscle	UAM	101715
EB05PH006	Point Hope	2005	muscle	UAM	101711
EB05PH007	Point Hope	2005	skin	SWFSC	52307
EB05PH008	Point Hope	2005	muscle	UAM	89297
EB05PH009	Point Hope	2005	muscle	UAM	101717
EB05PH011	Point Hope	2005	skin	SWFSC	63538
EB05PH012	Point Hope	2005	muscle	UAM	101722
EB05PH013	Point Hope	2005	skin	SWFSC	52311
EB05PH014	Point Hope	2005	muscle	UAM	101724
EB05PH015	Point Hope	2005	muscle	UAM	101720
EB05PH016	Point Hope	2005	skin	SWFSC	52314
EB05PH017	Point Hope	2005	muscle	UAM	101725
EB05PH018	Point Hope	2005	muscle	UAM	101726
EB05PH019	Point Hope	2005	muscle	UAM	101727
EB05PH020	Point Hope	2005	muscle	UAM	101728
EB05PH022	Point Hope	2005	skin	SWFSC	52319
EB05PH023	Point Hope	2005	muscle	UAM	101657
EB05PH024	Point Hope	2005	muscle	UAM	101658
EB05PH025	Point Hope	2005	skin	SWFSC	52322
SH-G02-05	Shishmaref	2005	skin	SWFSC	75326
SH-K02-05	Shishmaref	2005	skin	SWFSC	75441
SH-K03-05	Shishmaref	2005	skin	SWFSC	75443
SH-K05-05	Shishmaref	2005	skin	SWFSC	75447
SH-K06-05	Shishmaref	2005	skin	SWFSC	75449
SH-K07-05	Shishmaref	2005	skin	SWFSC	75451
SH-K09-05	Shishmaref	2005	skin	SWFSC	75454
SH-K10-05	Shishmaref	2005	skin	SWFSC	75456
SH-M01-05	Shishmaref	2005	skin	SWFSC	75477
SH-M02-05	Shishmaref	2005	skin	SWFSC	75479
SH-M03-05	Shishmaref	2005	skin	SWFSC	75482
SH-M04-05	Shishmaref	2005	skin	SWFSC	75486
SH-M05-05	Shishmaref	2005	skin	SWFSC	75490
SH-M06-05	Shishmaref	2005	skin	SWFSC	75494
SH-M07-05	Shishmaref	2005	skin	SWFSC	75498
SH-M10-05	Shishmaref	2005	skin	SWFSC	75510
SH-M11-05	Shishmaref	2005	skin	SWFSC	75523
SH-M13-05	Shishmaref	2005	skin	SWFSC	75531
SH-S04-05	Shishmaref	2005	skin	SWFSC	75582
SH-S09-05	Shishmaref	2005	skin	SWFSC	75600
EB06BRW001	Barrow	2006	muscle	UAM	101394
EB06BRW002	Barrow	2006	skin	SWFSC	63540
EB06KAK001	Barter Island/Kaktovik	2006	muscle	UAM	101547
EB06KAK002	Barter Island/Kaktovik	2006	muscle	UAM	101548
DIO-007-06	Diomede Island	2006	muscle	UAM	101338
DIO-015-06	Diomede Island	2006	skin	SWFSC	63521
DIO-016-06	Diomede Island	2006	skin	SWFSC	63522
DIO-017-06	Diomede Island	2006	skin	SWFSC	63523
DIO-020-06	Diomede Island	2006	skin	SWFSC	63525
DIO-026-06	Diomede Island	2006	skin	SWFSC	63528
DIO-032-06	Diomede Island	2006	skin	SWFSC	75741
DIO-039-06	Diomede Island	2006	muscle	UAM	103106
GM-G01-06	Gambell	2006	skin	SWFSC	123556
EB06HB001	Hooper Bay	2006	skin	SWFSC	63541
EB06HB002	Hooper Bay	2006	skin	SWFSC	75746
EB06HB003	Hooper Bay	2006	skin	SWFSC	75747
EB06HB004	Hooper Bay	2006	muscle	UAM	101616
NOM-002-06	Nome	2006	muscle	UAM	101556
EB06PH020	Point Hope	2006	skin	SWFSC	63561
EB06PH021	Point Hope	2006	skin	SWFSC	63562
EB06PH023	Point Hope	2006	skin	SWFSC	63563
EB06PH024	Point Hope	2006	muscle	UAM	101670
EB06PH025	Point Hope	2006	skin	SWFSC	63565
EB06PH026	Point Hope	2006	muscle	UAM	101668
EB06PH027	Point Hope	2006	skin	SWFSC	63567
SH-K07-06	Shishmaref	2006	skin	SWFSC	76058
SH-M13-06	Shishmaref	2006	skin	SWFSC	123794
SH-S01-06	Shishmaref	2006	skin	SWFSC	63629
SH-S02-06	Shishmaref	2006	skin	SWFSC	63630
SH-S03-06	Shishmaref	2006	skin	SWFSC	63631
SH-S04-06	Shishmaref	2006	muscle	UAM	101619
SH-S05-06	Shishmaref	2006	muscle	UAM	101620
SH-S06-06	Shishmaref	2006	skin	SWFSC	63634
SH-S07-06	Shishmaref	2006	muscle	UAM	101634
SH-S08-06	Shishmaref	2006	skin	SWFSC	63636
SH-S09-06	Shishmaref	2006	muscle	UAM	101466
SH-S11-06	Shishmaref	2006	skin	SWFSC	63639
SH-S12-06	Shishmaref	2006	skin	SWFSC	63640
SH-S14-06	Shishmaref	2006	skin	SWFSC	63642
SH-S15-06	Shishmaref	2006	skin	SWFSC	63643
SH-S16-06	Shishmaref	2006	skin	SWFSC	63644
SH-S17-06	Shishmaref	2006	muscle	UAM	101793
SH-S18-06	Shishmaref	2006	skin	SWFSC	63647
SH-S20-06	Shishmaref	2006	skin	SWFSC	63651
SH-S21-06	Shishmaref	2006	skin	SWFSC	63653
SH-S23-06	Shishmaref	2006	skin	SWFSC	63657
SH-S24-06	Shishmaref	2006	muscle	UAM	101472
SH-S25-06	Shishmaref	2006	skin	SWFSC	63661
SH-S26-06	Shishmaref	2006	skin	SWFSC	63663
DIO-003-07	Diomede Island	2007	muscle	UAM	101333
DIO-004-07	Diomede Island	2007	muscle	UAM	101334
DIO-005-07	Diomede Island	2007	muscle	UAM	101336
DIO-005-07	Diomede Island	2007	kidney	UAM	110341
DIO-006-07	Diomede Island	2007	muscle	UAM	101369
DIO-007-07	Diomede Island	2007	muscle	UAM	101339
DIO-008-07	Diomede Island	2007	muscle	UAM	101340
DIO-009-07	Diomede Island	2007	muscle	UAM	101372
DIO-010-07	Diomede Island	2007	muscle	UAM	101449
DIO-011-07	Diomede Island	2007	muscle	UAM	101342
DIO-013-07	Diomede Island	2007	muscle	UAM	101345
DIO-014-07	Diomede Island	2007	muscle	UAM	101375
EB07GAM200	Gambell	2007	skin	SWFSC	75751
EB07GAM201	Gambell	2007	skin	SWFSC	75752
EB07GAM202	Gambell	2007	muscle	UAM	103081
EB07GAM206	Gambell	2007	skin	SWFSC	75754
GAM-006-07	Gambell	2007	kidney	UAM	103012
UNK07GAM204	Gambell	2007	muscle	UAM	103103
EB07PH001	Point Hope	2007	skin	SWFSC	75755
EB07PH002	Point Hope	2007	skin	SWFSC	75756
EB07PH003	Point Hope	2007	skin	SWFSC	75757
EB07PH004	Point Hope	2007	skin	SWFSC	75758
EB07PH005	Point Hope	2007	skin	SWFSC	75759
EB07PH006	Point Hope	2007	skin	SWFSC	75760
EB07PH007	Point Hope	2007	skin	SWFSC	75761
EB07PH008	Point Hope	2007	skin	SWFSC	75762
EB07PH009	Point Hope	2007	skin	SWFSC	75763
EB07PH010	Point Hope	2007	skin	SWFSC	75764
EB07PH012	Point Hope	2007	skin	SWFSC	75766
EB07PH013	Point Hope	2007	skin	SWFSC	75767
EB07PH017	Point Hope	2007	muscle	UAM	103488
EB07PH018	Point Hope	2007	skin	SWFSC	75771
EB07PH019	Point Hope	2007	skin	SWFSC	75772
EB07PH020	Point Hope	2007	muscle	UAM	103482
EB07PH023	Point Hope	2007	muscle	UAM	103481
EB07PH026	Point Hope	2007	skin	SWFSC	75778
EB07PH030	Point Hope	2007	skin	SWFSC	75782
EB07PH031	Point Hope	2007	muscle	UAM	103480
EB07PH032	Point Hope	2007	skin	SWFSC	75784
SAV-001-07	Savoonga	2007	muscle	UAM	101743
SAV-004-07	Savoonga	2007	muscle	UAM	101749
EB07SH201	Shishmaref	2007	muscle	UAM	103297
EB07SH202	Shishmaref	2007	muscle	UAM	103215
EB07SH203	Shishmaref	2007	muscle	UAM	103386
EB07SH204	Shishmaref	2007	muscle	UAM	103224
EB07SH205	Shishmaref	2007	muscle	UAM	103298
EB07SH206	Shishmaref	2007	muscle	UAM	103182
EB07SH207	Shishmaref	2007	muscle	UAM	103216
EB07SH208	Shishmaref	2007	skin	SWFSC	123440
EB07SH209	Shishmaref	2007	skin	SWFSC	75793
EB07SH210	Shishmaref	2007	skin	SWFSC	75794
EB07SH211	Shishmaref	2007	skin	SWFSC	75795
EB07SH212	Shishmaref	2007	skin	SWFSC	75796
EB07SH213	Shishmaref	2007	skin	SWFSC	75797
EB07SH214	Shishmaref	2007	skin	SWFSC	75798
EB07SH215	Shishmaref	2007	skin	SWFSC	75799
EB07SH216	Shishmaref	2007	skin	SWFSC	75800
EB07SH217	Shishmaref	2007	skin	SWFSC	75801
EB07SH218	Shishmaref	2007	skin	SWFSC	75802
EB07SH219	Shishmaref	2007	skin	SWFSC	75803
EB07SH220	Shishmaref	2007	skin	SWFSC	75804
EB07SH221	Shishmaref	2007	muscle	UAM	103301
SH-017-07	Shishmaref	2007	muscle	UAM	103233
SH-026-07	Shishmaref	2007	muscle	UAM	103302
SH-027-07	Shishmaref	2007	muscle	UAM	103365
SH-029-07	Shishmaref	2007	muscle	UAM	103366
SH-045-07	Shishmaref	2007	muscle	UAM	103213
SH-047-07	Shishmaref	2007	muscle	UAM	103214
SH-055-07	Shishmaref	2007	skin	SWFSC	76007
SH-059-07	Shishmaref	2007	skin	SWFSC	76011
SH-062-07	Shishmaref	2007	skin	SWFSC	76014
SH-073-07	Shishmaref	2007	muscle	UAM	103305
SH-076-07	Shishmaref	2007	muscle	UAM	103341
SH-081-07	Shishmaref	2007	muscle	UAM	103342
EB08DIO001	Diomede Island	2008	liver	UAM	103059
EB08DIO002	Diomede Island	2008	muscle	UAM	103060
EB08DIO003	Diomede Island	2008	muscle	UAM	103118
EB08DIO004	Diomede Island	2008	muscle	UAM	103119
EB08DIO005	Diomede Island	2008	muscle	UAM	103125
EB08DIO006	Diomede Island	2008	muscle	UAM	103126
EB08DIO007	Diomede Island	2008	muscle	UAM	103061
EB08DIO008	Diomede Island	2008	muscle	UAM	103062
EB08DIO009	Diomede Island	2008	skin	SWFSC	87747
EB08DIO010	Diomede Island	2008	muscle	UAM	103486
EB08GAM005	Gambell	2008	muscle	UAM	103082
EB08HB001	Hooper Bay	2008	liver	UAM	103510
EB08NOM001	Nome	2008	muscle	UAM	103787
EB08PH002	Point Hope	2008	muscle	UAM	103115
EB08PH003	Point Hope	2008	muscle	UAM	103130
EB08PH005	Point Hope	2008	muscle	UAM	103017
EB08PH006	Point Hope	2008	muscle	UAM	103128
EB08PH007	Point Hope	2008	skin	SWFSC	123450
EB08PH008	Point Hope	2008	muscle	UAM	103165
EB08PH009	Point Hope	2008	muscle	UAM	103157
EB08PH010	Point Hope	2008	skin	SWFSC	123453
EB08PH012	Point Hope	2008	muscle	UAM	103195
EB08PH013	Point Hope	2008	skin	SWFSC	123455
EB08PH014	Point Hope	2008	muscle	UAM	103170
EB08PH015	Point Hope	2008	muscle	UAM	103159
EB08PH016	Point Hope	2008	kidney	UAM	103171
EB08PH017	Point Hope	2008	muscle	UAM	103197
EB08PH018	Point Hope	2008	skin	SWFSC	123459
EB08PH019	Point Hope	2008	muscle	UAM	103199
EB08PH020	Point Hope	2008	muscle	UAM	103161
EB08PH021	Point Hope	2008	muscle	UAM	103185
EB08PH022	Point Hope	2008	muscle	UAM	103168
EB08PH023	Point Hope	2008	muscle	UAM	103162
EB08PH024	Point Hope	2008	muscle	UAM	103167
EB08PH026	Point Hope	2008	muscle	UAM	103160
EB08PH027	Point Hope	2008	muscle	UAM	103172
EB08PH028	Point Hope	2008	skin	SWFSC	123468
EB08PH029	Point Hope	2008	muscle	UAM	103187
EB08PH030	Point Hope	2008	skin	SWFSC	123470
EB08PH031	Point Hope	2008	muscle	UAM	103189
EB08PH032	Point Hope	2008	muscle	UAM	103191
EB08PH033	Point Hope	2008	muscle	UAM	103173
EB08PH034	Point Hope	2008	muscle	UAM	103134
EB08PH035	Point Hope	2008	muscle	UAM	103192
EB08PH036	Point Hope	2008	muscle	UAM	103135
EB08PH037	Point Hope	2008	muscle	UAM	103139
EB08PH038	Point Hope	2008	muscle	UAM	103174
EB08PH039	Point Hope	2008	skin	SWFSC	123479
EB08PH040	Point Hope	2008	muscle	UAM	103175
EB08PH041	Point Hope	2008	muscle	UAM	103133
EB08PH042	Point Hope	2008	muscle	UAM	103144
EB08PH043	Point Hope	2008	muscle	UAM	103148
EB08PH044	Point Hope	2008	muscle	UAM	103136
EB08PH045	Point Hope	2008	muscle	UAM	103193
EB08PH046	Point Hope	2008	kidney	UAM	103190
EB08PH046	Point Hope	2008	skin	SWFSC	123486
EB08PH047	Point Hope	2008	muscle	UAM	103141
EB08PH048	Point Hope	2008	muscle	UAM	103149
EB08PH049	Point Hope	2008	muscle	UAM	103194
EB08PH050	Point Hope	2008	muscle	UAM	103150
EB08PH051	Point Hope	2008	muscle	UAM	103266
EB08PH052	Point Hope	2008	skin	SWFSC	123492
EB08PH052	Point Hope	2008	kidney	UAM	103221
EB08SAV002	Savoonga	2008	muscle	UAM	103693
EB08SAV003	Savoonga	2008	muscle	UAM	103694
UNK08SAV001	Savoonga	2008	liver	ADFG
UNK08SAV004	Savoonga	2008	muscle	UAM	103528
UNK08SAV005	Savoonga	2008	muscle	UAM	103529
UNK08SAV006	Savoonga	2008	muscle	UAM	103530
UNK08SAV007	Savoonga	2008	muscle	UAM	103531
UNK08SAV008	Savoonga	2008	kidney	UAM	103838
UNK08SAV009	Savoonga	2008	muscle	UAM	103696
UNK08SAV010	Savoonga	2008	muscle	UAM	103674
EB08SH001	Shishmaref	2008	muscle	UAM	103822
EB08SH002	Shishmaref	2008	kidney	UAM	103823
EB08SH003	Shishmaref	2008	muscle	UAM	103722
EB08SH004	Shishmaref	2008	muscle	UAM	103723
EB08SH005	Shishmaref	2008	liver	UAM	103724
EB08SH006	Shishmaref	2008	liver	UAM	103725
EB08SH007	Shishmaref	2008	muscle	UAM	103628
EB08SH008	Shishmaref	2008	muscle	UAM	103791
EB08SH009	Shishmaref	2008	liver	UAM	103506
EB08SH010	Shishmaref	2008	muscle	UAM	103792
EB08SH011	Shishmaref	2008	muscle	UAM	103507
EB08SH012	Shishmaref	2008	muscle	UAM	103508
EB08SH013	Shishmaref	2008	muscle	UAM	103517
EB08SH016	Shishmaref	2008	muscle	UAM	103520
EB08SH018	Shishmaref	2008	muscle	UAM	103705
EB08SH019	Shishmaref	2008	liver	UAM	111360
EB08SH020	Shishmaref	2008	liver	UAM	111430
UNK08SH046	Shishmaref	2008	muscle	UAM	103620
09BS14	Barrow	2009	liver	ADFG
09BS17	Barrow	2009	muscle	ADFG
09BS18	Barrow	2009	liver	ADFG
09BS2	Barrow	2009	liver	ADFG
09BS20	Barrow	2009	muscle	ADFG
09BS21	Barrow	2009	muscle	ADFG
09BS22	Barrow	2009	muscle	ADFG
09BS25	Barrow	2009	liver	ADFG
09BS29	Barrow	2009	muscle	ADFG
09BS3	Barrow	2009	muscle	ADFG
09BS32	Barrow	2009	muscle	ADFG
09BS5	Barrow	2009	muscle	ADFG
09BS6	Barrow	2009	muscle	ADFG
09BS7	Barrow	2009	muscle	ADFG
09BS8	Barrow	2009	muscle	ADFG
09BS9	Barrow	2009	muscle	ADFG
EB09DIO001	Diomede Island	2009	liver	UAM	111361
EB09DIO002	Diomede Island	2009	liver	UAM	111460
EB09DIO003	Diomede Island	2009	liver	UAM	133623
EB09DIO004	Diomede Island	2009	liver	UAM	111393
EB09DIO005	Diomede Island	2009	liver	UAM	111479
EB09DIO006	Diomede Island	2009	liver	UAM	111450
EB09DIO007	Diomede Island	2009	liver	UAM	111408
EB09DIO008	Diomede Island	2009	liver	UAM	111409
EB09DIO009	Diomede Island	2009	liver	UAM	111384
EB09DIO011	Diomede Island	2009	liver	UAM	111410
EB09DIO012	Diomede Island	2009	liver	UAM	111523
EB09DIO013	Diomede Island	2009	liver	UAM	111524
EB09DIO014	Diomede Island	2009	liver	UAM	111521
EB09DIO015	Diomede Island	2009	skin	SWFSC	87780
EB09DIO016	Diomede Island	2009	liver	UAM	111443
EB09DIO017	Diomede Island	2009	liver	UAM	111367
EB09DIO018	Diomede Island	2009	liver	UAM	111380
EB09DIO019	Diomede Island	2009	liver	UAM	111480
EB09DIO020	Diomede Island	2009	liver	UAM	111385
EB09DIO021	Diomede Island	2009	liver	ADFG
EB09DIO022	Diomede Island	2009	liver	ADFG
EB09GAM005	Gambell	2009	liver	UAM	111487
EB09GAM006	Gambell	2009	liver	UAM	111383
EB09GAM007	Gambell	2009	kidney	UAM	111515
EB09GAM009	Gambell	2009	liver	ADFG
EB09GAM011	Gambell	2009	liver	ADFG
EB09HB001	Hooper Bay	2009	liver	UAM	111363
KOTE-2-09	Kotzebue	2009	skin	SWFSC	123558
EB09PH001	Point Hope	2009	skin	SWFSC	87787
EB09PH002	Point Hope	2009	muscle	UAM	111429
EB09PH003	Point Hope	2009	liver	UAM	111371
EB09PH004	Point Hope	2009	muscle	UAM	111376
EB09PH005	Point Hope	2009	skin	SWFSC	123508
EB09PH007	Point Hope	2009	skin	SWFSC	87791
EB09PH008	Point Hope	2009	skin	SWFSC	87792
EB09PH009	Point Hope	2009	skin	SWFSC	87793
EB09PH010	Point Hope	2009	skin	SWFSC	87794
EB09PH011	Point Hope	2009	skin	SWFSC	87795
EB09PH013	Point Hope	2009	skin	SWFSC	87797
EB09PH014	Point Hope	2009	skin	SWFSC	87798
EB09PH015	Point Hope	2009	skin	SWFSC	87799
EB09PH016	Point Hope	2009	skin	SWFSC	87800
EB09PH017	Point Hope	2009	skin	SWFSC	123510
EB09PH019	Point Hope	2009	liver	UAM	111476
EB09PH020	Point Hope	2009	skin	SWFSC	87801
EB09PH021	Point Hope	2009	skin	SWFSC	87802
EB09PH022	Point Hope	2009	skin	SWFSC	87803
EB09PH024	Point Hope	2009	liver	UAM	111473
EB09PH025	Point Hope	2009	muscle	UAM	111374
EB09PH026	Point Hope	2009	muscle	UAM	111501
EB09PH028	Point Hope	2009	muscle	UAM	111369
EB09SAV001	Savoonga	2009	muscle	ADFG
EB09SH001	Shishmaref	2009	liver	UAM	111403
EB09SH002	Shishmaref	2009	muscle	UAM	111431
EB09SH004	Shishmaref	2009	muscle	UAM	111432
EB09SH005	Shishmaref	2009	muscle	UAM	111448
EB09SH006	Shishmaref	2009	kidney	UAM	111405
EB09SH007	Shishmaref	2009	muscle	UAM	111449
EB09SH008	Shishmaref	2009	muscle	UAM	111433
EB09SH009	Shishmaref	2009	muscle	UAM	111406
EB09SH011	Shishmaref	2009	muscle	UAM	111404
EB09SH012	Shishmaref	2009	muscle	UAM	111420
EB09SH014	Shishmaref	2009	muscle	ADFG
EB09SH015	Shishmaref	2009	muscle	ADFG
EB09SH017	Shishmaref	2009	muscle	ADFG
09WWBS1	Wainwright	2009	muscle	ADFG
09WWBS10	Wainwright	2009	muscle	ADFG
09WWBS12	Wainwright	2009	muscle	ADFG
2010BS11	Barrow	2010	muscle	ADFG
2010BS12	Barrow	2010	liver	ADFG
2010BS13	Barrow	2010	muscle	ADFG
2010BS14	Barrow	2010	liver	ADFG
2010BS15	Barrow	2010	muscle	ADFG
2010BS16	Barrow	2010	muscle	ADFG
2010BS17	Barrow	2010	muscle	ADFG
2010BS18	Barrow	2010	muscle	ADFG
2010BS19	Barrow	2010	muscle	ADFG
2010BS2	Barrow	2010	muscle	ADFG
2010BS20	Barrow	2010	muscle	ADFG
2010BS21	Barrow	2010	muscle	ADFG
2010BS22	Barrow	2010	muscle	ADFG
2010BS23	Barrow	2010	muscle	ADFG
2010BS24	Barrow	2010	muscle	SWFSC	123406
2010BS25	Barrow	2010	muscle	ADFG
2010BS28	Barrow	2010	liver	ADFG
2010BS3	Barrow	2010	muscle	ADFG
2010BS33	Barrow	2010	muscle	ADFG
2010BS34	Barrow	2010	muscle	ADFG
2010BS35	Barrow	2010	muscle	ADFG
2010BS36	Barrow	2010	liver	ADFG
2010BS37	Barrow	2010	muscle	ADFG
2010BS38	Barrow	2010	muscle	ADFG
2010BS39	Barrow	2010	liver	ADFG
2010BS4	Barrow	2010	muscle	ADFG
2010BS40	Barrow	2010	liver	ADFG
2010BS5	Barrow	2010	liver	ADFG
2010BS6	Barrow	2010	muscle	ADFG
2010BS7	Barrow	2010	muscle	ADFG
2010BS9	Barrow	2010	muscle	ADFG
EB10DIO001	Diomede Island	2010	muscle	ADFG
EB10DIO002	Diomede Island	2010	muscle	ADFG
EB10DIO003	Diomede Island	2010	muscle	ADFG
EB10DIO004	Diomede Island	2010	muscle	ADFG
EB10DIO005	Diomede Island	2010	muscle	ADFG
EB10DIO006	Diomede Island	2010	muscle	ADFG
EB10DIO007	Diomede Island	2010	muscle	ADFG
EB10GAM003	Gambell	2010	liver	ADFG
EB10GAM004	Gambell	2010	muscle	ADFG
EB11GAM013	Gambell	2010	muscle	ADFG
EB11GAM014	Gambell	2010	liver	ADFG
EB11GAM017	Gambell	2010	muscle	ADFG
UNK10GAM018	Gambell	2010	muscle	ADFG
EB10HB001	Hooper Bay	2010	muscle	ADFG
EB10HB002	Hooper Bay	2010	muscle	ADFG
KOTE-11-10	Kotzebue	2010	muscle	ADFG
KOTE-12-10	Kotzebue	2010	muscle	ADFG
KOTE-14-10	Kotzebue	2010	muscle	ADFG
KOTE-2-10	Kotzebue	2010	muscle	ADFG
KOTE-4-10	Kotzebue	2010	muscle	ADFG
KOTE-5-10	Kotzebue	2010	muscle	ADFG
KOTE-6-10	Kotzebue	2010	muscle	ADFG
KOTE-7-10	Kotzebue	2010	muscle	ADFG
EB10PH001	Point Hope	2010	muscle	ADFG
EB10PH002	Point Hope	2010	muscle	ADFG
EB10PH003	Point Hope	2010	muscle	ADFG
EB10PH004	Point Hope	2010	muscle	ADFG
EB10PH005	Point Hope	2010	muscle	SWFSC	123516
EB10PH005	Point Hope	2010	kidney	ADFG
EB10PH006	Point Hope	2010	muscle	ADFG
EB10PH007	Point Hope	2010	muscle	ADFG
EB10PH008	Point Hope	2010	kidney	ADFG
EB10PH008	Point Hope	2010	muscle	SWFSC	123519
EB10PH009	Point Hope	2010	muscle	ADFG
EB10PH010	Point Hope	2010	muscle	ADFG
EB10PH011	Point Hope	2010	muscle	ADFG
EB10PH013	Point Hope	2010	muscle	ADFG
EB10PH014	Point Hope	2010	muscle	ADFG
EB10PH015	Point Hope	2010	muscle	SWFSC	123525
EB10PH016	Point Hope	2010	muscle	ADFG
EB10PH017	Point Hope	2010	muscle	ADFG
EB10PH018	Point Hope	2010	muscle	ADFG
EB10PH019	Point Hope	2010	muscle	SWFSC	123529
EB10PH020	Point Hope	2010	muscle	ADFG
EB10PH021	Point Hope	2010	muscle	ADFG
EB10PH022	Point Hope	2010	muscle	ADFG
EB10PH023	Point Hope	2010	muscle	ADFG
EB10PH024	Point Hope	2010	muscle	ADFG
EB10PH025	Point Hope	2010	muscle	ADFG
EB10PH026	Point Hope	2010	muscle	ADFG
EB10PH028	Point Hope	2010	muscle	ADFG
EB10PH029	Point Hope	2010	liver	ADFG
EB10PH030	Point Hope	2010	muscle	SWFSC	123539
EB10PH031	Point Hope	2010	muscle	SWFSC	123540
EB10PH032	Point Hope	2010	muscle	ADFG
EB10PH033	Point Hope	2010	muscle	SWFSC	123542
EB10PH035	Point Hope	2010	muscle	ADFG
EB10PH036	Point Hope	2010	muscle	ADFG
EB10PH037	Point Hope	2010	muscle	ADFG
EB10PH038	Point Hope	2010	muscle	ADFG
EB10PH039	Point Hope	2010	muscle	ADFG
EB10PH040	Point Hope	2010	muscle	ADFG
EB10PH041	Point Hope	2010	muscle	SWFSC	123549
EB10PH043	Point Hope	2010	muscle	ADFG
EB10PH044	Point Hope	2010	muscle	ADFG
EB10PH046	Point Hope	2010	muscle	SWFSC	123552
EB10PH047	Point Hope	2010	muscle	SWFSC	123553
EB10PH048	Point Hope	2010	muscle	ADFG
EB10SH001	Shishmaref	2010	liver	ADFG
EB10SH002	Shishmaref	2010	muscle	ADFG
EB10SH003	Shishmaref	2010	muscle	ADFG
EB10SH005	Shishmaref	2010	muscle	ADFG
EB10SH006	Shishmaref	2010	kidney	ADFG
EB10SH007	Shishmaref	2010	muscle	ADFG
EB10SH008	Shishmaref	2010	liver	ADFG
EB10SH009	Shishmaref	2010	liver	ADFG
EB10SH010	Shishmaref	2010	muscle	ADFG
EB10SH011	Shishmaref	2010	muscle	ADFG
EB10SH012	Shishmaref	2010	muscle	ADFG
UNK10SH027	Shishmaref	2010	liver	ADFG
UNK10SH053	Shishmaref	2010	muscle	ADFG
UNK10SH054	Shishmaref	2010	muscle	ADFG
UNK10SH061	Shishmaref	2010	muscle	ADFG
EB10UNK004	Unknown	2010	muscle	ADFG
UNK10UNK003	Unknown	2010	liver	ADFG
2011BS1	Barrow	2011	muscle	ADFG
2011BS10	Barrow	2011	muscle	ADFG
2011BS11	Barrow	2011	muscle	ADFG
2011BS12	Barrow	2011	muscle	ADFG
2011BS13	Barrow	2011	muscle	ADFG
2011BS16	Barrow	2011	liver	ADFG
2011BS17	Barrow	2011	muscle	ADFG
2011BS18	Barrow	2011	muscle	ADFG
2011BS19	Barrow	2011	muscle	ADFG
2011BS2	Barrow	2011	muscle	ADFG
2011BS20	Barrow	2011	muscle	ADFG
2011BS21	Barrow	2011	muscle	ADFG
2011BS22	Barrow	2011	muscle	ADFG
2011BS23	Barrow	2011	muscle	ADFG
2011BS24	Barrow	2011	muscle	ADFG
2011BS25	Barrow	2011	muscle	ADFG
2011BS26	Barrow	2011	muscle	ADFG
2011BS27	Barrow	2011	liver	ADFG
2011BS28	Barrow	2011	liver	ADFG
2011BS29	Barrow	2011	muscle	ADFG
2011BS3	Barrow	2011	muscle	ADFG
2011BS30	Barrow	2011	liver	ADFG
2011BS32	Barrow	2011	liver	ADFG
2011BS35	Barrow	2011	muscle	ADFG
2011BS36	Barrow	2011	muscle	ADFG
2011BS37	Barrow	2011	liver	ADFG
2011BS38	Barrow	2011	muscle	ADFG
2011BS39	Barrow	2011	muscle	ADFG
2011BS4	Barrow	2011	liver	ADFG
2011BS5	Barrow	2011	liver	ADFG
2011BS6	Barrow	2011	liver	ADFG
2011BS7	Barrow	2011	muscle	ADFG
2011BS9	Barrow	2011	liver	ADFG
EB11GAM002	Gambell	2011	muscle	ADFG
EB11GAM003	Gambell	2011	muscle	ADFG
EB11GAM004	Gambell	2011	liver	ADFG
EB11GAM005	Gambell	2011	liver	ADFG
EB11GAM006	Gambell	2011	muscle	ADFG
EB11GAM007	Gambell	2011	liver	ADFG
EB11GAM008	Gambell	2011	muscle	ADFG
EB11GAM009	Gambell	2011	muscle	ADFG
EB11GAM010	Gambell	2011	muscle	ADFG
EB11GAM011	Gambell	2011	muscle	ADFG
EB11GAM012	Gambell	2011	muscle	ADFG
EB11GAM018	Gambell	2011	muscle	ADFG
EB11GAM019	Gambell	2011	muscle	ADFG
EB11GAM022	Gambell	2011	muscle	ADFG
EB11GAM023	Gambell	2011	muscle	ADFG
UNK11GAM001	Gambell	2011	muscle	ADFG
UNK11GAM002	Gambell	2011	liver	ADFG
UNK11GAM006	Gambell	2011	liver	ADFG
UNK11GAM041	Gambell	2011	muscle	ADFG
UNK11GAM043	Gambell	2011	muscle	ADFG
EB11HB002	Hooper Bay	2011	muscle	ADFG
EB11PH005	Point Hope	2011	muscle	UAM	114485
EB11PH008	Point Hope	2011	muscle	ADFG
EB11PH009	Point Hope	2011	muscle	ADFG
EB11PH020	Point Hope	2011	muscle	ADFG
EB11PH021	Point Hope	2011	muscle	ADFG
EB11PH022	Point Hope	2011	muscle	ADFG
EB11PH028	Point Hope	2011	muscle	ADFG
EB11PH029	Point Hope	2011	muscle	ADFG
EB11PH030	Point Hope	2011	muscle	ADFG
EB11PH031	Point Hope	2011	muscle	ADFG
EB11PH032	Point Hope	2011	muscle	ADFG
EB11PH033	Point Hope	2011	muscle	ADFG
EB11PH034	Point Hope	2011	muscle	ADFG
EB11PH037	Point Hope	2011	muscle	ADFG
EB11PH038	Point Hope	2011	muscle	ADFG
EB11PH040	Point Hope	2011	muscle	ADFG
EB11PH042	Point Hope	2011	muscle	ADFG
EB11PH043	Point Hope	2011	muscle	ADFG
EB11PH044	Point Hope	2011	muscle	ADFG
EB11PH045	Point Hope	2011	muscle	ADFG
EB11SH001	Shishmaref	2011	liver	ADFG
EB11SH002	Shishmaref	2011	muscle	ADFG
EB11SH003	Shishmaref	2011	muscle	ADFG
EB11SH004	Shishmaref	2011	liver	ADFG
EB11SH005	Shishmaref	2011	muscle	ADFG
EB11SH007	Shishmaref	2011	muscle	ADFG
EB11SH008	Shishmaref	2011	muscle	ADFG
EB11SH009	Shishmaref	2011	liver	ADFG
EB11SH010	Shishmaref	2011	muscle	ADFG
EB11SH011	Shishmaref	2011	muscle	ADFG
EB11SH012	Shishmaref	2011	kidney	ADFG
EB11SH013	Shishmaref	2011	muscle	ADFG
EB11SH014	Shishmaref	2011	muscle	ADFG
EB11SH015	Shishmaref	2011	kidney	ADFG
EB11SH016	Shishmaref	2011	muscle	ADFG
EB11SH017	Shishmaref	2011	muscle	ADFG
EB11SH018	Shishmaref	2011	muscle	ADFG
EB11SH019	Shishmaref	2011	muscle	ADFG
EB11SH020	Shishmaref	2011	liver	ADFG
EB11SH021	Shishmaref	2011	muscle	ADFG
EB11SH022	Shishmaref	2011	muscle	ADFG
EB11SH023	Shishmaref	2011	muscle	ADFG
EB11SH024	Shishmaref	2011	liver	ADFG
EB11SH025	Shishmaref	2011	muscle	ADFG
EB11SH026	Shishmaref	2011	muscle	ADFG
EB11SH027	Shishmaref	2011	muscle	ADFG
EB11SH028	Shishmaref	2011	liver	ADFG
EB11SH029	Shishmaref	2011	liver	ADFG
EB11SH030	Shishmaref	2011	liver	ADFG
EB11SH031	Shishmaref	2011	liver	ADFG
EB11SH033	Shishmaref	2011	muscle	ADFG
EB11SH034	Shishmaref	2011	liver	ADFG
EB11SH035	Shishmaref	2011	muscle	ADFG
EB11SH036	Shishmaref	2011	liver	ADFG
EB11SH037	Shishmaref	2011	liver	ADFG
EB11SH038	Shishmaref	2011	liver	ADFG
EB11SH039	Shishmaref	2011	liver	ADFG
EB11SH040	Shishmaref	2011	muscle	ADFG
EB11SH041	Shishmaref	2011	liver	ADFG
EB11SH042	Shishmaref	2011	muscle	ADFG
EB11SH043	Shishmaref	2011	muscle	ADFG
EB11SH044	Shishmaref	2011	liver	ADFG
EB11SH045	Shishmaref	2011	liver	ADFG
EB11SH046	Shishmaref	2011	muscle	ADFG
EB11SH047	Shishmaref	2011	liver	ADFG
EB11SH048	Shishmaref	2011	liver	ADFG
EB11SH049	Shishmaref	2011	muscle	ADFG
EB11SH050	Shishmaref	2011	liver	ADFG
EB11SH051	Shishmaref	2011	muscle	ADFG
EB11SH052	Shishmaref	2011	muscle	ADFG
EB11SH053	Shishmaref	2011	kidney	ADFG
EB11SH054	Shishmaref	2011	muscle	ADFG
EB11SH055	Shishmaref	2011	liver	ADFG
EB11SH058	Shishmaref	2011	muscle	ADFG
EB11SH059	Shishmaref	2011	liver	ADFG
UNK11SH007	Shishmaref	2011	muscle	ADFG
2011WWBS2	Wainwright	2011	muscle	ADFG
2011WWBS3	Wainwright	2011	muscle	ADFG
2012BS07	Barrow	2012	muscle	ADFG
2012BS1	Barrow	2012	muscle	ADFG
2012BS10	Barrow	2012	liver	ADFG
2012BS11	Barrow	2012	muscle	ADFG
2012BS12	Barrow	2012	liver	ADFG
2012BS13	Barrow	2012	muscle	ADFG
2012BS14	Barrow	2012	liver	ADFG
2012BS15	Barrow	2012	muscle	ADFG
2012BS16	Barrow	2012	muscle	ADFG
2012BS17	Barrow	2012	liver	ADFG
2012BS18	Barrow	2012	liver	ADFG
2012BS19	Barrow	2012	liver	ADFG
2012BS2	Barrow	2012	liver	ADFG
2012BS20	Barrow	2012	liver	ADFG
2012BS21	Barrow	2012	muscle	ADFG
2012BS22	Barrow	2012	kidney	ADFG
2012BS23	Barrow	2012	muscle	ADFG
2012BS24	Barrow	2012	liver	ADFG
2012BS25	Barrow	2012	liver	ADFG
2012BS26	Barrow	2012	muscle	ADFG
2012BS27	Barrow	2012	muscle	ADFG
2012BS28	Barrow	2012	liver	ADFG
2012BS29	Barrow	2012	muscle	ADFG
2012BS3	Barrow	2012	liver	ADFG
2012BS30	Barrow	2012	liver	ADFG
2012BS4	Barrow	2012	muscle	ADFG
2012BS5	Barrow	2012	muscle	ADFG
2012BS6	Barrow	2012	liver	ADFG
2012BS7	Barrow	2012	muscle	ADFG
2012BS8	Barrow	2012	liver	ADFG
2012BS9	Barrow	2012	liver	ADFG
EB12DIO002	Diomede Island	2012	liver	ADFG
EB12DIO003	Diomede Island	2012	liver	ADFG
EB12DIO004	Diomede Island	2012	liver	ADFG
EB12DIO005	Diomede Island	2012	liver	ADFG
EB12GAM002	Gambell	2012	muscle	ADFG
EB12GAM003	Gambell	2012	liver	ADFG
EB12GAM004	Gambell	2012	muscle	ADFG
EB12GAM005	Gambell	2012	muscle	ADFG
EB12GAM006	Gambell	2012	muscle	ADFG
EB12GAM007	Gambell	2012	muscle	ADFG
EB12GAM008	Gambell	2012	muscle	ADFG
EB12GAM009	Gambell	2012	muscle	ADFG
EB12GAM012	Gambell	2012	muscle	ADFG
EB12GAM013	Gambell	2012	muscle	ADFG
EB12GAM014	Gambell	2012	muscle	ADFG
EB12GAM015	Gambell	2012	muscle	ADFG
EB12GAM016	Gambell	2012	muscle	ADFG
EB12GAM017	Gambell	2012	muscle	ADFG
EB12GAM018	Gambell	2012	muscle	ADFG
EB12GAM019	Gambell	2012	muscle	ADFG
EB12GAM020	Gambell	2012	muscle	ADFG
EB12GAM021	Gambell	2012	muscle	ADFG
EB12GAM022	Gambell	2012	muscle	ADFG
EB12GAM023	Gambell	2012	liver	ADFG
EB12GAM024	Gambell	2012	muscle	ADFG
EB12GAM025	Gambell	2012	muscle	ADFG
EB12GAM026	Gambell	2012	muscle	ADFG
EB12GAM027	Gambell	2012	muscle	ADFG
EB12GAM028	Gambell	2012	muscle	ADFG
EB12GAM029	Gambell	2012	muscle	ADFG
EB12GAM031	Gambell	2012	muscle	ADFG
EB12GAM032	Gambell	2012	liver	ADFG
EB12GAM033	Gambell	2012	liver	ADFG
EB12GAM034	Gambell	2012	liver	ADFG
EB12GAM035	Gambell	2012	muscle	ADFG
EB12GAM036	Gambell	2012	liver	ADFG
EB12GAM039	Gambell	2012	liver	ADFG
EB12GAM040	Gambell	2012	liver	ADFG
EB12GAM041	Gambell	2012	muscle	ADFG
EB12GAM042	Gambell	2012	muscle	ADFG
EB12GAM043	Gambell	2012	liver	ADFG
EB12GAM044	Gambell	2012	muscle	ADFG
EB12GAM045	Gambell	2012	muscle	ADFG
EB12GAM046*	Gambell	2012	muscle	ADFG
EB12GAM047	Gambell	2012	liver	ADFG
EB12GAM048	Gambell	2012	liver	ADFG
EB12GAM049	Gambell	2012	muscle	ADFG
EB12GAM054	Gambell	2012	muscle	ADFG
EB12GAM055	Gambell	2012	kidney	ADFG
EB12GAM056*	Gambell	2012	liver	ADFG
EB12GAM057	Gambell	2012	muscle	ADFG
UNK12GAM014	Gambell	2012	liver	ADFG
UNK12GAM016	Gambell	2012	muscle	ADFG
EB12HB001	Hooper Bay	2012	muscle	ADFG
EB12HB002	Hooper Bay	2012	muscle	ADFG
EB12PH002	Point Hope	2012	muscle	ADFG
EB12PH003	Point Hope	2012	muscle	ADFG
EB12PH004	Point Hope	2012	muscle	UAM	116325
EB12PH005	Point Hope	2012	muscle	ADFG
EB12PH006	Point Hope	2012	muscle	ADFG
EB12PH007	Point Hope	2012	muscle	ADFG
EB12PH008	Point Hope	2012	muscle	ADFG
EB12PH009	Point Hope	2012	muscle	ADFG
EB12PH010	Point Hope	2012	muscle	ADFG
EB12PH011	Point Hope	2012	muscle	ADFG
EB12PH012	Point Hope	2012	muscle	ADFG
EB12PH013	Point Hope	2012	muscle	ADFG
EB12PH014	Point Hope	2012	muscle	ADFG
EB12PH015	Point Hope	2012	muscle	ADFG
EB12PH016	Point Hope	2012	muscle	ADFG
EB12PH017	Point Hope	2012	liver	ADFG
EB12PH018	Point Hope	2012	muscle	ADFG
EB12PH019	Point Hope	2012	muscle	ADFG
EB12PH020	Point Hope	2012	liver	ADFG
EB12PH021	Point Hope	2012	muscle	ADFG
EB12PH022	Point Hope	2012	muscle	ADFG
EB12PH023	Point Hope	2012	muscle	ADFG
EB12PH024	Point Hope	2012	muscle	ADFG
EB12PH027	Point Hope	2012	muscle	ADFG
EB13PH007	Point Hope	2012	muscle	ADFG
EB12SH003	Shishmaref	2012	muscle	ADFG
EB12SH004	Shishmaref	2012	muscle	ADFG
EB12SH005	Shishmaref	2012	muscle	ADFG
EB12SH007	Shishmaref	2012	liver	ADFG
EB12SH008	Shishmaref	2012	muscle	ADFG
EB12SH009	Shishmaref	2012	liver	ADFG
EB12SH010	Shishmaref	2012	muscle	ADFG
EB12SH011	Shishmaref	2012	muscle	ADFG
EB12SH012	Shishmaref	2012	muscle	ADFG
EB12SH014	Shishmaref	2012	muscle	ADFG
EB12SH015	Shishmaref	2012	muscle	ADFG
EB12SH017	Shishmaref	2012	muscle	ADFG
EB12SH018	Shishmaref	2012	muscle	ADFG
EB12SH019	Shishmaref	2012	muscle	ADFG
EB12SH020	Shishmaref	2012	liver	ADFG
EB12SH021	Shishmaref	2012	liver	ADFG
EB12SH022	Shishmaref	2012	muscle	ADFG
EB12SH023	Shishmaref	2012	muscle	ADFG
EB12SH025	Shishmaref	2012	muscle	ADFG
EB12SH026	Shishmaref	2012	liver	ADFG
EB12SH027	Shishmaref	2012	liver	ADFG
EB12SH028	Shishmaref	2012	liver	ADFG
EB12SH029	Shishmaref	2012	muscle	ADFG
EB12SH030	Shishmaref	2012	muscle	ADFG
EB12SH031	Shishmaref	2012	muscle	ADFG
EB12SH032	Shishmaref	2012	liver	ADFG
EB12SH033	Shishmaref	2012	muscle	ADFG
EB12SH034	Shishmaref	2012	muscle	ADFG
EB12SH036	Shishmaref	2012	muscle	ADFG
EB12SH037	Shishmaref	2012	muscle	ADFG
2012WWBS2	Wainwright	2012	muscle	ADFG
2012WWBS3	Wainwright	2012	muscle	ADFG
2013BS03	Barrow	2013	muscle	ADFG
2013BS05	Barrow	2013	liver	ADFG
2013BS06	Barrow	2013	liver	ADFG
2013BS09	Barrow	2013	liver	ADFG
2013BS1	Barrow	2013	muscle	ADFG
2013BS10	Barrow	2013	muscle	ADFG
2013BS11	Barrow	2013	liver	ADFG
2013BS12	Barrow	2013	muscle	ADFG
2013BS13	Barrow	2013	liver	ADFG
2013BS14	Barrow	2013	muscle	ADFG
2013BS18	Barrow	2013	muscle	ADFG
2013BS22	Barrow	2013	muscle	ADFG
2013BS23	Barrow	2013	liver	ADFG
2013BS25	Barrow	2013	muscle	ADFG
2013BS26	Barrow	2013	muscle	ADFG
2013July13BS01	Barrow	2013	muscle	ADFG
EB13DIO001	Diomede Island	2013	muscle	ADFG
EB13DIO002	Diomede Island	2013	muscle	ADFG
EB13DIO003	Diomede Island	2013	muscle	ADFG
EB13DIO004	Diomede Island	2013	liver	ADFG
EB13DIO005	Diomede Island	2013	muscle	ADFG
EB13DIO006	Diomede Island	2013	muscle	ADFG
EB13DIO007	Diomede Island	2013	liver	ADFG
EB13DIO008	Diomede Island	2013	liver	ADFG
EB13DIO009	Diomede Island	2013	liver	ADFG
EB13DIO010	Diomede Island	2013	liver	ADFG
EB13GAM001	Gambell	2013	muscle	ADFG
EB13GAM002	Gambell	2013	liver	ADFG
EB13GAM003	Gambell	2013	muscle	ADFG
EB13GAM004	Gambell	2013	muscle	ADFG
EB13GAM005	Gambell	2013	liver	ADFG
EB13GAM006	Gambell	2013	muscle	ADFG
EB13GAM007	Gambell	2013	muscle	ADFG
EB13GAM009	Gambell	2013	liver	ADFG
EB13GAM010	Gambell	2013	muscle	ADFG
EB13GAM011	Gambell	2013	liver	ADFG
EB13GAM012	Gambell	2013	liver	ADFG
EB13GAM013	Gambell	2013	muscle	ADFG
EB13GAM014	Gambell	2013	muscle	ADFG
EB13GAM015	Gambell	2013	liver	ADFG
EB13GAM016	Gambell	2013	liver	ADFG
EB13GAM019	Gambell	2013	liver	ADFG
EB13GAM020	Gambell	2013	muscle	ADFG
EB13GAM021	Gambell	2013	muscle	ADFG
EB13GAM022	Gambell	2013	liver	ADFG
EB13GAM023	Gambell	2013	muscle	ADFG
EB13GAM024	Gambell	2013	liver	ADFG
EB13GAM027	Gambell	2013	muscle	ADFG
EB13GAM028	Gambell	2013	muscle	ADFG
EB13GAM030	Gambell	2013	muscle	ADFG
EB13GAM031	Gambell	2013	liver	ADFG
EB13GAM032	Gambell	2013	liver	ADFG
EB13GAM033	Gambell	2013	muscle	ADFG
EB13GAM034	Gambell	2013	muscle	ADFG
EB13GAM035	Gambell	2013	liver	ADFG
EB13GAM036	Gambell	2013	muscle	ADFG
EB13GAM037	Gambell	2013	muscle	ADFG
EB13GAM038	Gambell	2013	muscle	ADFG
EB13GAM040	Gambell	2013	liver	ADFG
EB13GAM041	Gambell	2013	liver	ADFG
EB13GAM042	Gambell	2013	muscle	ADFG
EB13GAM043	Gambell	2013	muscle	ADFG
EB13GAM044	Gambell	2013	muscle	ADFG
EB13GAM045	Gambell	2013	liver	ADFG
EB13GAM047	Gambell	2013	muscle	ADFG
EB13GAM048	Gambell	2013	muscle	ADFG
EB13GAM050	Gambell	2013	muscle	ADFG
EB13GAM051	Gambell	2013	liver	ADFG
EB13GAM052	Gambell	2013	muscle	ADFG
EB13GAM053	Gambell	2013	muscle	ADFG
EB13GAM054	Gambell	2013	muscle	ADFG
EB13GAM057	Gambell	2013	muscle	ADFG
EB13GAM058	Gambell	2013	muscle	ADFG
EB13GAM059	Gambell	2013	muscle	ADFG
EB13GAM060	Gambell	2013	liver	ADFG
EB13GAM061	Gambell	2013	liver	ADFG
EB13GAM062	Gambell	2013	muscle	ADFG
EB13GAM063	Gambell	2013	muscle	ADFG
EB13GAM080	Gambell	2013	muscle	ADFG
EB13GAM082	Gambell	2013	muscle	ADFG
EB13GAM083	Gambell	2013	muscle	ADFG
EB13GAM084	Gambell	2013	muscle	ADFG
EB13GAM085	Gambell	2013	liver	ADFG
EB13GAM087	Gambell	2013	muscle	ADFG
EB13GAM088	Gambell	2013	muscle	ADFG
EB13GAM089	Gambell	2013	liver	ADFG
EB13GAM090	Gambell	2013	liver	ADFG
EB13GAM091	Gambell	2013	muscle	ADFG
EB13GAM092	Gambell	2013	muscle	ADFG
EB13GAM093	Gambell	2013	muscle	ADFG
EB13GAM094	Gambell	2013	muscle	ADFG
EB13GAM095	Gambell	2013	liver	ADFG
EB13GAM096	Gambell	2013	liver	ADFG
EB13GAM097	Gambell	2013	liver	ADFG
EB13GAM100	Gambell	2013	muscle	ADFG
EB13GAM101	Gambell	2013	muscle	ADFG
EB13GAM103	Gambell	2013	muscle	ADFG
EB13PH008	Point Hope	2013	muscle	ADFG
EB13PH013	Point Hope	2013	muscle	ADFG
EB13PH014	Point Hope	2013	muscle	ADFG
EB13PH015	Point Hope	2013	muscle	ADFG
EB13PH016	Point Hope	2013	muscle	ADFG
EB13PH018	Point Hope	2013	muscle	ADFG
EB13PH019	Point Hope	2013	muscle	ADFG
EB13PH020	Point Hope	2013	muscle	ADFG
EB13PH022	Point Hope	2013	muscle	ADFG
EB13PH023	Point Hope	2013	muscle	ADFG
EB13PH025	Point Hope	2013	muscle	ADFG
EB13PH026	Point Hope	2013	muscle	ADFG
EB13PH027	Point Hope	2013	muscle	ADFG
EB13PH028	Point Hope	2013	muscle	ADFG
EB13PH029	Point Hope	2013	muscle	ADFG
EB13PH030	Point Hope	2013	muscle	ADFG
EB13PH031	Point Hope	2013	muscle	ADFG
EB13PH032	Point Hope	2013	muscle	ADFG
EB13PH033	Point Hope	2013	muscle	ADFG
EB13PH034	Point Hope	2013	muscle	ADFG
EB13PH035	Point Hope	2013	liver	ADFG
EB13PH036	Point Hope	2013	muscle	ADFG
EB13PH037	Point Hope	2013	muscle	ADFG
EB13PH041	Point Hope	2013	muscle	ADFG
EB13PH042	Point Hope	2013	muscle	ADFG
EB13PH043	Point Hope	2013	muscle	ADFG
EB13PH046	Point Hope	2013	muscle	ADFG
EB13PH048	Point Hope	2013	muscle	ADFG
EB13PH050	Point Hope	2013	muscle	ADFG
EB13SH001	Shishmaref	2013	muscle	ADFG
EB13SH002	Shishmaref	2013	muscle	UAM	127459
EB13SH003	Shishmaref	2013	muscle	ADFG
EB13SH004	Shishmaref	2013	liver	ADFG
EB13SH005	Shishmaref	2013	muscle	ADFG
EB13SH006	Shishmaref	2013	liver	ADFG
EB13SH007	Shishmaref	2013	liver	ADFG
EB13SH008	Shishmaref	2013	liver	ADFG
EB13SH009	Shishmaref	2013	muscle	ADFG
EB13SH010	Shishmaref	2013	muscle	ADFG
EB13SH012	Shishmaref	2013	muscle	ADFG
EB13SH013	Shishmaref	2013	liver	ADFG
EB13SH014	Shishmaref	2013	muscle	ADFG
EB13SH015	Shishmaref	2013	muscle	ADFG
EB13SH016	Shishmaref	2013	liver	ADFG
EB13SH017	Shishmaref	2013	muscle	ADFG
EB13SH018	Shishmaref	2013	liver	ADFG
EB13SH019	Shishmaref	2013	muscle	ADFG
2014BS05	Barrow	2014	muscle	ADFG
2014BS06	Barrow	2014	muscle	ADFG
2014BS07	Barrow	2014	muscle	ADFG
2014BS12	Barrow	2014	muscle	ADFG
2014BS13	Barrow	2014	muscle	ADFG
2014BS15	Barrow	2014	muscle	UAM	127347
2014BS15	Barrow	2014	muscle	ADFG
2014BS18*	Barrow	2014	muscle	ADFG
2014BS19	Barrow	2014	muscle	ADFG
2014BS20	Barrow	2014	muscle	ADFG
2014BS20	Barrow	2014	muscle	UAM	127025
2014BS21	Barrow	2014	muscle	UAM	126811
2014BS21	Barrow	2014	muscle	ADFG
2014BS22	Barrow	2014	muscle	ADFG
2014BS28	Barrow	2014	muscle	ADFG
2015-BS-15	Barrow	2014	muscle	ADFG
EB13DIO011	Diomede Island	2014	liver	ADFG
EB14DIO001	Diomede Island	2014	muscle	UAM	127071
EB14DIO002	Diomede Island	2014	liver	ADFG
EB14DIO004	Diomede Island	2014	liver	ADFG
EB14DIO005	Diomede Island	2014	liver	ADFG
EB14DIO008	Diomede Island	2014	liver	ADFG
EB14DIO009	Diomede Island	2014	liver	ADFG
EB14GAM001	Gambell	2014	liver	ADFG
EB14GAM003	Gambell	2014	liver	ADFG
EB14GAM004	Gambell	2014	muscle	ADFG
EB14GAM005	Gambell	2014	muscle	ADFG
EB14GAM006	Gambell	2014	liver	ADFG
EB14GAM007	Gambell	2014	muscle	ADFG
EB14GAM008	Gambell	2014	liver	ADFG
EB14GAM009	Gambell	2014	muscle	ADFG
EB14GAM010	Gambell	2014	liver	ADFG
EB14GAM012	Gambell	2014	liver	ADFG
EB14GAM013	Gambell	2014	muscle	ADFG
EB14GAM015	Gambell	2014	muscle	ADFG
EB14GAM017	Gambell	2014	muscle	ADFG
EB14GAM018	Gambell	2014	liver	ADFG
EB14GAM019	Gambell	2014	muscle	ADFG
EB14GAM023	Gambell	2014	liver	ADFG
EB14GAM025	Gambell	2014	liver	ADFG
EB14GAM027	Gambell	2014	liver	ADFG
EB14GAM028	Gambell	2014	liver	ADFG
EB14GAM029	Gambell	2014	liver	ADFG
EB14GAM030	Gambell	2014	liver	ADFG
EB14GAM031	Gambell	2014	liver	ADFG
EB14GAM032	Gambell	2014	muscle	ADFG
EB14GAM033	Gambell	2014	liver	ADFG
EB14GAM034	Gambell	2014	liver	ADFG
EB14GAM035	Gambell	2014	liver	ADFG
EB14GAM036	Gambell	2014	liver	ADFG
EB14GAM037	Gambell	2014	muscle	ADFG
EB14GAM038	Gambell	2014	liver	ADFG
EB14GAM039	Gambell	2014	liver	ADFG
EB14GAM040	Gambell	2014	liver	ADFG
EB14GAM041	Gambell	2014	liver	ADFG
EB14GAM042	Gambell	2014	liver	ADFG
EB14GAM043	Gambell	2014	liver	ADFG
EB14GAM044	Gambell	2014	liver	ADFG
EB14GAM045	Gambell	2014	liver	ADFG
EB14GAM047	Gambell	2014	muscle	ADFG
EB14GAM048	Gambell	2014	liver	ADFG
EB14GAM049	Gambell	2014	muscle	ADFG
EB14GAM050	Gambell	2014	liver	ADFG
EB14GAM051	Gambell	2014	liver	ADFG
EB14GAM052	Gambell	2014	liver	ADFG
EB14GAM053	Gambell	2014	liver	ADFG
EB14GAM054	Gambell	2014	liver	ADFG
EB14GAM055	Gambell	2014	muscle	ADFG
EB14GAM056	Gambell	2014	liver	ADFG
EB14GAM057	Gambell	2014	liver	ADFG
EB14GAM059	Gambell	2014	liver	ADFG
EB14GAM060	Gambell	2014	liver	ADFG
EB14GAM062	Gambell	2014	liver	ADFG
EB14GAM063	Gambell	2014	muscle	ADFG
EB14GAM064	Gambell	2014	liver	ADFG
EB14GAM065	Gambell	2014	liver	ADFG
EB14GAM066	Gambell	2014	liver	ADFG
EB14GAM067	Gambell	2014	liver	ADFG
EB14GAM068	Gambell	2014	liver	ADFG
EB14GAM069	Gambell	2014	muscle	ADFG
EB14GAM070	Gambell	2014	muscle	UAM	127075
EB14GAM071	Gambell	2014	muscle	ADFG
EB14GAM072	Gambell	2014	liver	ADFG
EB14GAM073	Gambell	2014	liver	ADFG
EB14PH001	Point Hope	2014	muscle	ADFG
EB14PH006	Point Hope	2014	liver	ADFG
EB14PH007	Point Hope	2014	liver	ADFG
EB14PH008	Point Hope	2014	muscle	ADFG
EB14PH014	Point Hope	2014	muscle	ADFG
EB14PH015	Point Hope	2014	muscle	ADFG
EB14PH034	Point Hope	2014	muscle	ADFG
EB14PH036	Point Hope	2014	muscle	ADFG
EB14PH037	Point Hope	2014	muscle	ADFG
EB14PH038	Point Hope	2014	liver	ADFG
EB14PH040	Point Hope	2014	muscle	ADFG
EB14PH041	Point Hope	2014	muscle	ADFG
EB14SH001	Shishmaref	2014	liver	ADFG
EB14SH002	Shishmaref	2014	muscle	ADFG
EB14SH003	Shishmaref	2014	liver	ADFG
EB14SH004	Shishmaref	2014	muscle	ADFG
EB14SH005	Shishmaref	2014	muscle	ADFG
EB14SH006	Shishmaref	2014	kidney	ADFG
EB14SH007	Shishmaref	2014	liver	ADFG
EB14SH008	Shishmaref	2014	liver	ADFG
EB14SH009	Shishmaref	2014	liver	ADFG
EB14SH010	Shishmaref	2014	muscle	ADFG
EB14SH011	Shishmaref	2014	muscle	ADFG
SHH-004-14	Shishmaref	2014	liver	ADFG
EB15GAM001	Gambell	2015	liver	ADFG
EB15GAM002	Gambell	2015	muscle	ADFG
EB15GAM003	Gambell	2015	muscle	ADFG
EB15GAM004	Gambell	2015	muscle	ADFG
EB15GAM005	Gambell	2015	muscle	ADFG
EB15GAM006	Gambell	2015	muscle	ADFG
EB15GAM007	Gambell	2015	muscle	ADFG
EB15GAM009	Gambell	2015	muscle	ADFG
EB15GAM010	Gambell	2015	liver	ADFG
EB15GAM011	Gambell	2015	liver	ADFG
EB15GAM012	Gambell	2015	liver	ADFG
EB15GAM013	Gambell	2015	muscle	ADFG
EB15GAM014	Gambell	2015	muscle	ADFG
EB15GAM015	Gambell	2015	liver	ADFG
EB15GAM017	Gambell	2015	liver	ADFG
EB15GAM018	Gambell	2015	muscle	ADFG
EB15GAM019	Gambell	2015	liver	ADFG
EB15GAM020	Gambell	2015	kidney	ADFG
EB15GAM021	Gambell	2015	liver	ADFG
EB15GAM022	Gambell	2015	liver	UAM	69610
EB15GAM023	Gambell	2015	liver	ADFG
EB15GAM024	Gambell	2015	muscle	ADFG
EB15GAM025	Gambell	2015	liver	ADFG
EB15GAM026	Gambell	2015	liver	ADFG
EB15GAM028	Gambell	2015	muscle	ADFG
EB15GAM029	Gambell	2015	muscle	ADFG
EB15GAM030	Gambell	2015	muscle	ADFG
EB15GAM031	Gambell	2015	muscle	ADFG
EB15GAM032	Gambell	2015	liver	ADFG
EB15GAM033	Gambell	2015	liver	ADFG
EB15GAM035	Gambell	2015	muscle	ADFG
EB15GAM036	Gambell	2015	muscle	ADFG
EB15GAM037	Gambell	2015	liver	ADFG
EB15GAM038	Gambell	2015	muscle	ADFG
EB15GAM039	Gambell	2015	liver	ADFG
EB15GAM040	Gambell	2015	muscle	ADFG
EB15GAM041	Gambell	2015	muscle	ADFG
EB15GAM042	Gambell	2015	liver	ADFG
EB15GAM043	Gambell	2015	liver	ADFG
EB15GAM044	Gambell	2015	muscle	ADFG
EB15GAM045	Gambell	2015	liver	ADFG
EB15PH002	Point Hope	2015	muscle	ADFG
EB15PH003	Point Hope	2015	muscle	ADFG
EB15PH004	Point Hope	2015	muscle	ADFG
EB15PH005	Point Hope	2015	muscle	ADFG
EB15PH006	Point Hope	2015	muscle	ADFG
EB15PH007	Point Hope	2015	muscle	ADFG
EB15PH008	Point Hope	2015	muscle	ADFG
EB15PH009	Point Hope	2015	muscle	ADFG
EB15PH010	Point Hope	2015	muscle	ADFG
EB15PH011	Point Hope	2015	muscle	ADFG
EB15PH012	Point Hope	2015	muscle	ADFG
EB15PH021	Point Hope	2015	muscle	UAM	133723
EB15PH022	Point Hope	2015	muscle	ADFG
EB15PH023	Point Hope	2015	muscle	ADFG
EB15PH025	Point Hope	2015	muscle	UAM	133383
EB15PH026	Point Hope	2015	muscle	UAM	133384
EB15PH027	Point Hope	2015	muscle	UAM	133385
EB15PH029	Point Hope	2015	muscle	UAM	133405
EB15PH030	Point Hope	2015	muscle	UAM	133406
EB15PH031	Point Hope	2015	muscle	UAM	133407
EB15PH032	Point Hope	2015	muscle	UAM	133408
EB15PH033	Point Hope	2015	muscle	UAM	133409
EB15PH034	Point Hope	2015	muscle	UAM	133410
EB15PH035	Point Hope	2015	muscle	ADFG
EB15PH036	Point Hope	2015	muscle	ADFG
EB15SH001	Shishmaref	2015	liver	ADFG
EB15SH002	Shishmaref	2015	muscle	UAM	133431
EB15SH003	Shishmaref	2015	liver	ADFG
EB15SH004	Shishmaref	2015	liver	ADFG
EB15SH005	Shishmaref	2015	muscle	ADFG
EB15SH006	Shishmaref	2015	muscle	ADFG
EB15SH007	Shishmaref	2015	muscle	ADFG
EB15SH008	Shishmaref	2015	liver	ADFG
EB15SH009	Shishmaref	2015	liver	ADFG
EB15SH010	Shishmaref	2015	muscle	ADFG
EB15SH011	Shishmaref	2015	muscle	ADFG
EB15SH012	Shishmaref	2015	muscle	ADFG
EB15SH013	Shishmaref	2015	muscle	ADFG
EB15SH015	Shishmaref	2015	muscle	ADFG
EB15SH016	Shishmaref	2015	muscle	ADFG
EB15SH017	Shishmaref	2015	muscle	ADFG
EB15SH018	Shishmaref	2015	liver	ADFG
EB15SH019	Shishmaref	2015	muscle	ADFG
EB15SH020	Shishmaref	2015	muscle	ADFG
EB15SH021	Shishmaref	2015	muscle	ADFG
EB15SH022	Shishmaref	2015	liver	ADFG
EB15SH023	Shishmaref	2015	muscle	ADFG
EB15SH024	Shishmaref	2015	muscle	ADFG
EB15SH026	Shishmaref	2015	muscle	ADFG
EB15SH027	Shishmaref	2015	muscle	ADFG
EB15SH028	Shishmaref	2015	liver	ADFG
EB15SH029	Shishmaref	2015	liver	ADFG
EB15SH030	Shishmaref	2015	muscle	ADFG
EB15SH031	Shishmaref	2015	liver	ADFG
EB15SH032	Shishmaref	2015	muscle	ADFG
EB15SH033	Shishmaref	2015	muscle	ADFG
EB15SH034	Shishmaref	2015	liver	ADFG
EB15SH035	Shishmaref	2015	muscle	ADFG
EB15SH037	Shishmaref	2015	muscle	ADFG
EB15SH038	Shishmaref	2015	liver	ADFG
EB15SH039	Shishmaref	2015	liver	ADFG
EB15SH041	Shishmaref	2015	liver	ADFG
EB15SH043	Shishmaref	2015	muscle	ADFG
EB15SH045	Shishmaref	2015	muscle	ADFG
EB15SH046	Shishmaref	2015	kidney	ADFG
EB15SH047	Shishmaref	2015	muscle	ADFG
EB15SH048	Shishmaref	2015	liver	ADFG
EB15SH049	Shishmaref	2015	kidney	ADFG
EB15SH050	Shishmaref	2015	muscle	ADFG
EB15SH051	Shishmaref	2015	liver	ADFG
EB15SH052	Shishmaref	2015	muscle	ADFG
EB15SH053	Shishmaref	2015	kidney	ADFG
EB16SMK001		2016	liver	ADFG
2016-BS-0705_hc	Barrow	2016	muscle	ADFG
2016-BS-0706a_S	Barrow	2016	muscle	ADFG
2016-BS-0706b_S	Barrow	2016	liver	ADFG
EB16GAM001	Gambell	2016	liver	ADFG
EB16GAM002	Gambell	2016	kidney	ADFG
EB16GAM003	Gambell	2016	liver	ADFG
EB16GAM006	Gambell	2016	liver	ADFG
EB16GAM007	Gambell	2016	liver	ADFG
EB16GAM008	Gambell	2016	liver	ADFG
EB16GAM009	Gambell	2016	liver	ADFG
EB16GAM011	Gambell	2016	kidney	ADFG
EB16GAM012	Gambell	2016	liver	ADFG
EB16GAM013	Gambell	2016	liver	ADFG
EB16GAM014	Gambell	2016	liver	ADFG
EB16GAM015	Gambell	2016	liver	ADFG
EB16GAM016	Gambell	2016	liver	ADFG
EB16GAM017	Gambell	2016	liver	ADFG
EB16GAM018	Gambell	2016	liver	ADFG
EB16GAM019	Gambell	2016	liver	ADFG
EB16GAM020	Gambell	2016	muscle	ADFG
EB16GAM021	Gambell	2016	liver	ADFG
EB16GAM022	Gambell	2016	liver	ADFG
EB16GAM023	Gambell	2016	muscle	ADFG
EB16GAM024	Gambell	2016	liver	ADFG
EB16GAM025	Gambell	2016	liver	ADFG
EB16GAM026	Gambell	2016	liver	ADFG
EB16GAM027	Gambell	2016	liver	ADFG
EB16GAM028	Gambell	2016	liver	ADFG
EB16GAM029	Gambell	2016	liver	ADFG
EB16GAM030	Gambell	2016	liver	ADFG
EB16GAM031	Gambell	2016	muscle	ADFG
EB16GAM032	Gambell	2016	liver	ADFG
EB16GAM033	Gambell	2016	liver	ADFG
EB16GAM034	Gambell	2016	kidney	ADFG
EB16GAM035	Gambell	2016	muscle	ADFG
EB16GAM036	Gambell	2016	muscle	ADFG
EB16GAM037	Gambell	2016	muscle	ADFG
EB16GAM038	Gambell	2016	liver	ADFG
EB16GAM039	Gambell	2016	liver	ADFG
EB16GAM040	Gambell	2016	muscle	ADFG
EB16GAM041	Gambell	2016	muscle	ADFG
EB16GAM042	Gambell	2016	liver	ADFG
EB16GAM043	Gambell	2016	liver	ADFG
EB16GAM044	Gambell	2016	liver	ADFG
EB16GAM045	Gambell	2016	liver	ADFG
EB16GAM046	Gambell	2016	liver	ADFG
EB16GAM050	Gambell	2016	liver	ADFG
EB16GAM051	Gambell	2016	liver	ADFG
EB16GAM054	Gambell	2016	muscle	ADFG
EB16GAM055	Gambell	2016	muscle	ADFG
EB16GAM057	Gambell	2016	kidney	ADFG
EB16GAM058	Gambell	2016	muscle	ADFG
EB16GAM059	Gambell	2016	liver	ADFG
EB16GAM060	Gambell	2016	muscle	ADFG
EB16GAM061	Gambell	2016	liver	ADFG
EB16GAM062	Gambell	2016	muscle	ADFG
EB16GAM063	Gambell	2016	liver	ADFG
EB16GAM064	Gambell	2016	kidney	ADFG
EB16GAM065	Gambell	2016	kidney	ADFG
EB16GAM066	Gambell	2016	liver	ADFG
EB16GAM067	Gambell	2016	liver	ADFG
EB16GAM069	Gambell	2016	liver	ADFG
EB16GAM070	Gambell	2016	muscle	ADFG
EB16GAM071	Gambell	2016	muscle	ADFG
EB16GAM072	Gambell	2016	liver	ADFG
EB16GAM073	Gambell	2016	liver	ADFG
EB16PH001	Point Hope	2016	liver	ADFG
EB16PH002	Point Hope	2016	muscle	UAM	136246
EB16PH003	Point Hope	2016	muscle	ADFG
EB16PH006	Point Hope	2016	muscle	UAM	136248
EB16PH007	Point Hope	2016	muscle	UAM	136249
EB16PH009	Point Hope	2016	muscle	ADFG
EB16PH010	Point Hope	2016	muscle	ADFG
EB16PH011	Point Hope	2016	muscle	ADFG
EB16PH012	Point Hope	2016	muscle	UAM	136253
EB16PH013	Point Hope	2016	muscle	ADFG
EB16PH014	Point Hope	2016	muscle	UAM	136255
EB16PH015	Point Hope	2016	muscle	ADFG
EB16PH016	Point Hope	2016	muscle	ADFG
EB16PH017	Point Hope	2016	muscle	ADFG
EB16PH018	Point Hope	2016	muscle	UAM	136265
EB16PH019	Point Hope	2016	muscle	UAM	136259
EB16PH020	Point Hope	2016	muscle	ADFG
EB16PH021	Point Hope	2016	muscle	ADFG
EB16PH022	Point Hope	2016	muscle	ADFG
EB16PH023	Point Hope	2016	muscle	UAM	136263
EB16PH024	Point Hope	2016	muscle	ADFG
EB16SH001	Shishmaref	2016	liver	ADFG
EB16SH003	Shishmaref	2016	muscle	ADFG
EB16SH003	Shishmaref	2016	muscle	ADFG
EB16SH004	Shishmaref	2016	liver	ADFG
EB16SH006	Shishmaref	2016	muscle	UAM	136270
EB16SH007	Shishmaref	2016	muscle	ADFG
EB16SH010	Shishmaref	2016	muscle	ADFG
2017-BS-0705-S	Barrow	2017	liver	ADFG
2017-BS-0706-S	Barrow	2017	liver	ADFG
2017BS0714Sb	Barrow	2017	muscle	ADFG
2017BS0714Sc	Barrow	2017	muscle	ADFG
2017BS0716Sa	Barrow	2017	muscle	ADFG
2017BS0716Sb	Barrow	2017	kidney	ADFG
2017BS0716Sc	Barrow	2017	muscle	ADFG
EB17GAM001	Gambell	2017	muscle	ADFG
EB17GAM003	Gambell	2017	liver	ADFG
EB17GAM004	Gambell	2017	liver	ADFG
EB17GAM005	Gambell	2017	liver	ADFG
EB17GAM006	Gambell	2017	liver	ADFG
EB17GAM007	Gambell	2017	muscle	ADFG
EB17GAM008	Gambell	2017	liver	ADFG
EB17GAM009	Gambell	2017	muscle	ADFG
EB17GAM010	Gambell	2017	muscle	ADFG
EB17GAM011	Gambell	2017	liver	ADFG
EB17GAM012	Gambell	2017	muscle	ADFG
EB17GAM014	Gambell	2017	muscle	ADFG
EB17GAM015	Gambell	2017	muscle	ADFG
EB17GAM016	Gambell	2017	liver	ADFG
EB17GAM018	Gambell	2017	liver	ADFG
EB17GAM019	Gambell	2017	muscle	ADFG
EB17GAM020	Gambell	2017	liver	ADFG
EB17GAM021	Gambell	2017	muscle	ADFG
EB17GAM022	Gambell	2017	liver	ADFG
EB17GAM023	Gambell	2017	liver	ADFG
EB17GAM024	Gambell	2017	liver	ADFG
EB17GAM025	Gambell	2017	muscle	ADFG
EB17GAM026	Gambell	2017	liver	ADFG
EB17GAM027	Gambell	2017	muscle	ADFG
EB17GAM028	Gambell	2017	liver	ADFG
EB17GAM029	Gambell	2017	muscle	ADFG
EB17GAM030	Gambell	2017	muscle	ADFG
EB17GAM031	Gambell	2017	liver	ADFG
EB17GAM032	Gambell	2017	liver	ADFG
EB17GAM033	Gambell	2017	liver	ADFG
EB17GAM034	Gambell	2017	liver	ADFG
EB17GAM035	Gambell	2017	liver	ADFG
EB17GAM036	Gambell	2017	liver	ADFG
EB17GAM037	Gambell	2017	liver	ADFG
EB17GAM038	Gambell	2017	liver	ADFG
EB17GAM039	Gambell	2017	liver	ADFG
EB17GAM040	Gambell	2017	muscle	ADFG
EB17GAM041	Gambell	2017	liver	ADFG
EB17GAM042	Gambell	2017	liver	ADFG
EB17GAM043	Gambell	2017	liver	ADFG
EB17GAM044	Gambell	2017	muscle	ADFG
EB17GAM045	Gambell	2017	muscle	ADFG
EB17GAM046	Gambell	2017	liver	ADFG
EB17GAM047	Gambell	2017	liver	ADFG
EB17GAM048	Gambell	2017	liver	ADFG
EB17GAM049	Gambell	2017	muscle	ADFG
EB17GAM050	Gambell	2017	liver	ADFG
EB17GAM051	Gambell	2017	liver	ADFG
EB17GAM052	Gambell	2017	muscle	ADFG
EB17GAM053	Gambell	2017	liver	ADFG
EB17GAM054	Gambell	2017	liver	ADFG
EB17GAM055	Gambell	2017	liver	ADFG
EB17GAM056	Gambell	2017	muscle	ADFG
EB17GAM057	Gambell	2017	muscle	ADFG
EB17GAM058	Gambell	2017	liver	ADFG
EB17GAM059	Gambell	2017	liver	ADFG
EB17GAM060	Gambell	2017	muscle	ADFG
EB17GAM062	Gambell	2017	liver	ADFG
EB17GAM063	Gambell	2017	muscle	ADFG
EB17GAM064	Gambell	2017	liver	ADFG
EB17GAM065	Gambell	2017	muscle	ADFG
EB17GAM066	Gambell	2017	muscle	ADFG
EB17GAM068	Gambell	2017	liver	ADFG
EB17GAM069	Gambell	2017	liver	ADFG
EB17GAM070	Gambell	2017	liver	ADFG
EB17GAM071	Gambell	2017	muscle	ADFG
EB17GAM072	Gambell	2017	liver	ADFG
EB17GAM073	Gambell	2017	liver	ADFG
EB17GAM074	Gambell	2017	muscle	ADFG
EB17GAM075	Gambell	2017	muscle	ADFG
EB17GAM076	Gambell	2017	muscle	ADFG
EB17GAM077	Gambell	2017	liver	ADFG
EB17GAM078	Gambell	2017	muscle	ADFG
EB17GAM079	Gambell	2017	muscle	ADFG
EB17GAM080	Gambell	2017	muscle	ADFG
EB17GAM081	Gambell	2017	liver	ADFG
EB17HB001	Hooper Bay	2017	muscle	ADFG
EB17PH003	Point Hope	2017	muscle	ADFG
EB17PH008	Point Hope	2017	liver	ADFG
EB17PH009	Point Hope	2017	muscle	ADFG
EB17PH014	Point Hope	2017	liver	ADFG
EB17PH021	Point Hope	2017	muscle	ADFG
EB17PH022	Point Hope	2017	muscle	ADFG
EB17PH030	Point Hope	2017	muscle	ADFG
EB17PH031	Point Hope	2017	muscle	ADFG
EB17PH032	Point Hope	2017	muscle	ADFG
EB17PH033	Point Hope	2017	muscle	ADFG
EB17PH035	Point Hope	2017	muscle	ADFG
EB17PH036	Point Hope	2017	muscle	ADFG
EB17PH037	Point Hope	2017	muscle	ADFG
EB17PH038	Point Hope	2017	muscle	ADFG
EB17PH040	Point Hope	2017	muscle	ADFG
EB17PH043	Point Hope	2017	muscle	ADFG
EB17PH045	Point Hope	2017	muscle	ADFG
EB17PH046	Point Hope	2017	muscle	ADFG
EB17PH047	Point Hope	2017	muscle	ADFG
EB17PH066	Point Hope	2017	muscle	ADFG
EB17SH001	Shishmaref	2017	liver	ADFG
EB17SH002	Shishmaref	2017	liver	ADFG
EB17SH003	Shishmaref	2017	muscle	ADFG
EB17SH004	Shishmaref	2017	liver	ADFG
EB17SH005	Shishmaref	2017	muscle	ADFG
EB17SH006	Shishmaref	2017	muscle	ADFG
EB17SH007	Shishmaref	2017	muscle	ADFG
EB17SH008	Shishmaref	2017	muscle	ADFG
EB17SH009	Shishmaref	2017	muscle	ADFG
EB17SH010	Shishmaref	2017	muscle	ADFG
2018BS0722S	Barrow	2018	muscle	ADFG
2018BS0910S	Barrow	2018	muscle	ADFG
EB18GAM001	Gambell	2018	muscle	ADFG
EB18GAM002	Gambell	2018	muscle	ADFG
EB18GAM003	Gambell	2018	muscle	ADFG
EB18GAM005	Gambell	2018	muscle	ADFG
EB18GAM006	Gambell	2018	muscle	ADFG
EB18GAM007	Gambell	2018	muscle	ADFG
EB18GAM008	Gambell	2018	muscle	ADFG
EB18GAM009	Gambell	2018	muscle	ADFG
EB18GAM010	Gambell	2018	muscle	ADFG
EB18GAM011	Gambell	2018	muscle	ADFG
EB18GAM012	Gambell	2018	muscle	ADFG
EB18GAM013	Gambell	2018	liver	ADFG
EB18GAM014	Gambell	2018	muscle	ADFG
EB18GAM015	Gambell	2018	muscle	ADFG
EB18GAM016	Gambell	2018	muscle	ADFG
EB18GAM017	Gambell	2018	liver	ADFG
EB18GAM019	Gambell	2018	muscle	ADFG
EB18GAM020	Gambell	2018	muscle	ADFG
EB18GAM021	Gambell	2018	liver	ADFG
EB18GAM022	Gambell	2018	muscle	ADFG
EB18GAM023	Gambell	2018	liver	ADFG
EB18HB001	Hooper Bay	2018	liver	ADFG
EB18PH010	Point Hope	2018	muscle	ADFG
EB18PH011	Point Hope	2018	muscle	ADFG
EB18PH012	Point Hope	2018	muscle	ADFG
EB18PH013	Point Hope	2018	muscle	ADFG
EB18PH014	Point Hope	2018	muscle	ADFG
EB18PH015	Point Hope	2018	muscle	ADFG
EB18PH016	Point Hope	2018	muscle	ADFG
EB18PH017	Point Hope	2018	muscle	ADFG
EB18PH019	Point Hope	2018	muscle	ADFG
EB18PH020	Point Hope	2018	muscle	ADFG
EB18SH001	Shishmaref	2018	kidney	ADFG
EB18SH002	Shishmaref	2018	muscle	ADFG
EB18SH003	Shishmaref	2018	muscle	ADFG
EB18SH004	Shishmaref	2018	muscle	ADFG
EB18SH005	Shishmaref	2018	liver	ADFG
EB18SH006	Shishmaref	2018	muscle	ADFG
EB18SH007	Shishmaref	2018	liver	ADFG
2019BS0610S	Barrow	2019	muscle	ADFG
2019BS0616S	Barrow	2019	muscle	ADFG
2019BS0617SA	Barrow	2019	muscle	ADFG
2019BS0617SD	Barrow	2019	muscle	ADFG
2019BS0618SA	Barrow	2019	muscle	ADFG
2019BS0618SB	Barrow	2019	muscle	ADFG
2019BS0618SC	Barrow	2019	muscle	ADFG
2019BS0618SD	Barrow	2019	muscle	ADFG
EB19GAM001	Gambell	2019	liver	ADFG
EB19GAM002	Gambell	2019	muscle	ADFG
EB19GAM003	Gambell	2019	muscle	ADFG
EB19GAM004	Gambell	2019	muscle	ADFG
EB19GAM005	Gambell	2019	liver	ADFG
EB19GAM007	Gambell	2019	liver	ADFG
EB19GAM008	Gambell	2019	muscle	ADFG
EB19GAM009	Gambell	2019	liver	ADFG
EB19GAM010	Gambell	2019	muscle	ADFG
EB19GAM011	Gambell	2019	liver	ADFG
EB19GAM013	Gambell	2019	kidney	ADFG
EB19GAM014	Gambell	2019	liver	ADFG
EB19GAM015	Gambell	2019	muscle	ADFG
EB19GAM016	Gambell	2019	liver	ADFG
EB19GAM017	Gambell	2019	liver	ADFG
EB19GAM018	Gambell	2019	muscle	ADFG
EB19GAM019	Gambell	2019	muscle	ADFG
EB19GAM020	Gambell	2019	muscle	ADFG
EB19GAM021	Gambell	2019	muscle	ADFG
EB19GAM022	Gambell	2019	liver	ADFG
EB19GAM023	Gambell	2019	liver	ADFG
EB19GAM024	Gambell	2019	liver	ADFG
EB19GAM025	Gambell	2019	liver	ADFG
EB19GAM027	Gambell	2019	muscle	ADFG
EB19GAM028	Gambell	2019	liver	ADFG
EB19GAM029	Gambell	2019	liver	ADFG
EB19GAM030	Gambell	2019	muscle	ADFG
EB19GAM031	Gambell	2019	muscle	ADFG
EB19GAM032	Gambell	2019	muscle	ADFG
EB19GAM033	Gambell	2019	muscle	ADFG
EB19GAM034	Gambell	2019	liver	ADFG
EB19GAM035	Gambell	2019	muscle	ADFG
EB19GAM036	Gambell	2019	liver	ADFG
EB19GAM037	Gambell	2019	muscle	ADFG
EB19GAM038	Gambell	2019	muscle	ADFG
EB19GAM039	Gambell	2019	muscle	ADFG
EB19GAM040	Gambell	2019	muscle	ADFG
EB19GAM041	Gambell	2019	muscle	ADFG
2019BSXXXXPt.Hope	Point Hope	2019	muscle	ADFG
EB19PH001	Point Hope	2019	muscle	ADFG
EB19PH002	Point Hope	2019	muscle	ADFG
EB19PH011	Point Hope	2019	muscle	ADFG
EB19PH012	Point Hope	2019	muscle	ADFG
EB19PH013	Point Hope	2019	muscle	ADFG
EB19PH015	Point Hope	2019	muscle	ADFG
EB19PH016	Point Hope	2019	muscle	ADFG
EB19PH017	Point Hope	2019	muscle	ADFG
EB19PH018	Point Hope	2019	muscle	ADFG
EB19PH021	Point Hope	2019	muscle	ADFG
EB19PH022	Point Hope	2019	muscle	ADFG
EB19PH023	Point Hope	2019	muscle	ADFG
EB19PH024	Point Hope	2019	liver	ADFG
EB19PH025	Point Hope	2019	muscle	ADFG
EB19PH026	Point Hope	2019	muscle	ADFG
EB19PH027	Point Hope	2019	muscle	ADFG
EB19PH028	Point Hope	2019	muscle	ADFG
EB19PH029	Point Hope	2019	muscle	ADFG
EB19PH030	Point Hope	2019	muscle	ADFG
EB19PH031	Point Hope	2019	muscle	ADFG
EB19PH035	Point Hope	2019	muscle	ADFG
EB19PH040	Point Hope	2019	muscle	ADFG
EB19PH042	Point Hope	2019	muscle	ADFG
EB19PH046	Point Hope	2019	muscle	ADFG
EB19PH047	Point Hope	2019	muscle	ADFG
EB19PH048	Point Hope	2019	muscle	ADFG
EB19PH049	Point Hope	2019	muscle	ADFG
EB19PH050	Point Hope	2019	muscle	ADFG
EB19PH051	Point Hope	2019	muscle	ADFG
EB19SH001	Shishmaref	2019	muscle	ADFG
EB19SH003	Shishmaref	2019	muscle	ADFG
EB19SH004	Shishmaref	2019	muscle	ADFG
EB19SH005	Shishmaref	2019	muscle	ADFG
EB19SH006	Shishmaref	2019	muscle	ADFG
EB19SH007	Shishmaref	2019	kidney	ADFG
EB19SH008	Shishmaref	2019	muscle	ADFG
EB19SH009	Shishmaref	2019	liver	ADFG
EB19SH010	Shishmaref	2019	liver	ADFG
EB19SH011	Shishmaref	2019	muscle	ADFG
SHH-002-19	Shishmaref	2019	muscle	ADFG
2020BS0630S	Barrow	2020	muscle	ADFG
2020BS0704SRST	Barrow	2020	muscle	ADFG
2020BS0710SaRST	Barrow	2020	liver	ADFG
2020BS0710SbRST	Barrow	2020	liver	ADFG
2020BS0710ScRST	Barrow	2020	liver	ADFG
2020BS0711SaRST	Barrow	2020	muscle	ADFG
2020BS0711SbRST	Barrow	2020	muscle	ADFG
2020BS0713SaRA	Barrow	2020	muscle	ADFG
2020BS0714SaRA	Barrow	2020	muscle	ADFG
2020BS0715SaRST	Barrow	2020	liver	ADFG
2020BS0719SaRST	Barrow	2020	muscle	ADFG
2020BS0720SaRA	Barrow	2020	muscle	ADFG
2020BS0720SbRA	Barrow	2020	liver	ADFG
2020BS0720ScRA	Barrow	2020	liver	ADFG
2020BS0714KAK1	Barter Island/Kaktovik	2020	muscle	ADFG
2020BS0715KAK2	Barter Island/Kaktovik	2020	muscle	ADFG
EB20GAM001	Gambell	2020	muscle	ADFG
EB20GAM002	Gambell	2020	muscle	ADFG
EB20GAM003	Gambell	2020	muscle	ADFG
EB20GAM004	Gambell	2020	muscle	ADFG
EB20GAM005	Gambell	2020	muscle	ADFG
EB20GAM006	Gambell	2020	muscle	ADFG
EB20GAM007	Gambell	2020	muscle	ADFG
EB20GAM008	Gambell	2020	muscle	ADFG
EB20GAM009	Gambell	2020	muscle	ADFG
EB20GAM010	Gambell	2020	muscle	ADFG
EB20GAM011	Gambell	2020	muscle	ADFG
EB20GAM012	Gambell	2020	muscle	ADFG
EB20GAM015	Gambell	2020	muscle	ADFG
EB20GAM016	Gambell	2020	muscle	ADFG
EB20GAM017	Gambell	2020	muscle	ADFG
EB20GAM018	Gambell	2020	muscle	ADFG
EB20GAM019	Gambell	2020	liver	ADFG
EB20GAM020	Gambell	2020	muscle	ADFG
EB20GAM021	Gambell	2020	muscle	ADFG
EB20GAM022	Gambell	2020	muscle	ADFG
EB20GAM023	Gambell	2020	muscle	ADFG
EB20GAM024	Gambell	2020	muscle	ADFG
EB20GAM025	Gambell	2020	muscle	ADFG
EB20GAM026	Gambell	2020	muscle	ADFG
EB20GAM027	Gambell	2020	muscle	ADFG
EB20GAM028	Gambell	2020	muscle	ADFG
EB20GAM028	Gambell	2020	muscle	ADFG
EB20GAM029	Gambell	2020	muscle	ADFG
EB20GAM030	Gambell	2020	muscle	ADFG
EB20GAM031	Gambell	2020	muscle	ADFG
EB20GAM032	Gambell	2020	muscle	ADFG
EB20GAM033	Gambell	2020	liver	ADFG
EB20GAM034	Gambell	2020	muscle	ADFG
EB20GAM035	Gambell	2020	muscle	ADFG
EB20GAM036	Gambell	2020	muscle	ADFG
EB20GAM037	Gambell	2020	muscle	ADFG
EB20GAM038	Gambell	2020	muscle	ADFG
EB20GAM039	Gambell	2020	muscle	ADFG
EB20GAM040	Gambell	2020	muscle	ADFG
EB20GAM041	Gambell	2020	muscle	ADFG
EB20GAM042	Gambell	2020	muscle	ADFG
EB20GAM043	Gambell	2020	muscle	ADFG
EB20GAM044	Gambell	2020	muscle	ADFG
EB20GAM045	Gambell	2020	muscle	ADFG
EB20GAM046	Gambell	2020	muscle	ADFG
EB20GAM047	Gambell	2020	muscle	ADFG
EB20GAM048	Gambell	2020	muscle	ADFG
EB20GAM049	Gambell	2020	muscle	ADFG
EB20GAM050	Gambell	2020	muscle	ADFG
EB20GAM051	Gambell	2020	muscle	ADFG
EB20GAM052	Gambell	2020	muscle	ADFG
EB20GAM053	Gambell	2020	muscle	ADFG
EB20GAM054	Gambell	2020	muscle	ADFG
EB20GAM055	Gambell	2020	muscle	ADFG
EB20GAM056	Gambell	2020	muscle	ADFG
EB20GAM057	Gambell	2020	muscle	ADFG
EB20GAM058	Gambell	2020	muscle	ADFG
EB20GAM059	Gambell	2020	muscle	ADFG
EB20GAM060	Gambell	2020	muscle	ADFG
EB20GAM061	Gambell	2020	muscle	ADFG
EB20GAM062	Gambell	2020	muscle	ADFG
EB20PH001	Point Hope	2020	muscle	ADFG
EB20PH002	Point Hope	2020	muscle	ADFG
EB20PH003	Point Hope	2020	muscle	ADFG
EB20PH004	Point Hope	2020	muscle	ADFG
EB20PH005	Point Hope	2020	muscle	ADFG
EB20PH006	Point Hope	2020	muscle	ADFG
EB20PH007	Point Hope	2020	muscle	ADFG
EB20PH008	Point Hope	2020	muscle	ADFG
EB20SH001	Shishmaref	2020	muscle	ADFG
EB20SH002	Shishmaref	2020	muscle	ADFG
EB20SH003	Shishmaref	2020	muscle	ADFG
EB20SH004	Shishmaref	2020	muscle	ADFG
EB20SH005	Shishmaref	2020	muscle	ADFG
EB20SH006	Shishmaref	2020	muscle	ADFG
EB20SH007	Shishmaref	2020	muscle	ADFG
EB20SH008	Shishmaref	2020	muscle	ADFG
EB20SH009	Shishmaref	2020	muscle	ADFG
EB20SH010	Shishmaref	2020	muscle	ADFG
EB20SH011	Shishmaref	2020	muscle	ADFG
2020BS0701SWW	Wainwright	2020	muscle	ADFG
EB11GAM016	Gambell	UNK	muscle	ADFG
* Teeth from three jaws were archived at UAM.The ID's followed by accession numbers are as follows: EB12GAM046 (116937), EB12GAM056 (116966), and 2014BS18 (127348).

## Sheet: metadata
Supplement_1 - Metadata for Sample Archive Location and Accession Numbers
Column Headings	Column Description
Specimen ID	ID assigned to each seal
Location	Coastal Alaskan village closest to the seals harvest location
Year	The year the seal was harvested
Tissue	Type of tissue genetically analyzed
Archive location	Alaska Department of Fish and Game (ADFG) University of Alaska Museum (UAM) Southwest Fisheries Science Center (SWFSC)
Accession number	Assigned accession number, if available
