# Supplementary material for: Estimating Demographic Parameters for Bearded Seals, Erignathus barbatus, in Alaska Using Close‐Kin Mark‐Recapture Methods
Source: Evol Appl. 2024 Nov 8;17(11):e70035. doi: 10.1111/eva.70035 (PMC11549065; doi:10.1111/eva.70035)
Supplement: Supplementary file 5 — Appendix S5. [file EVA-17-e70035-s005.xlsx]

## Sheet: Supp5_KinPairs
Supplement_5 - Kin Pairs
Record	KinPair	Sample_ID	Harvest_Location	lat	lon	MONTH	DATE	YEAR	Age	birth year	AgeType	ToothAgeQuality	Age1	Age2	Sex	Tissue	PLOD_Approx	Potential_HSP_or_POP	DeltaBirth	mtDNA	SameHarvLocation	SameHarvYr	Comment
1	1	2013BS1	Barrow	71.2906	-156.788611			2013	1	2012	tooth	A			M	Muscle	31	HSP	2	P	Y	N
2	1	2010BS24	Barrow	71.2906	-156.788611	JUL	2010-07-09	2010	0	2010	tooth	A			F	Muscle	31	HSP	2	P	Y	N
3	2	EB07SH220	Shishmaref	66.2556	-166.072	JUN	2007-06-19	2007	0	2007	tooth	A			F	Skin	33	HSP	1	M	N	N
4	2	EB13PH016	Point Hope	68.3469	-166.763	JUN	2013-06-23	2013	7	2006	tooth	A			F	Muscle	33	HSP	1	M	N	N	no twinning, assume age error; increase age and delta birth by 1
5	3	EB14GAM013	Gambell	63.7761	-171.701	FEB	2014-02-02	2014	0	2013	tooth	A			F	Muscle	39	HSP	1	P	Y	Y	Feb harvest; increase delta birth by 1
6	3	EB14GAM035	Gambell	63.7761	-171.701	MAY	2014-05-22	2014	0	2014	tooth	A			M	Liver	39	HSP	1	P	Y	Y
7	4	2011BS35	Barrow	71.2906	-156.788611	JUL	2011-07-19	2011	0	2011	tooth	A			F	Muscle	42	HSP	3	M	N	N
8	4	EB08DIO010	Diomede Island	65.7583	-168.952	DEC	2008-12-27	2008	0	2008	tooth	A			M	Muscle	42	HSP	3	M	N	N
9	5	EB08DIO005	Diomede Island	65.7583	-168.952	MAY	2008-05-20	2008	2	2006	tooth	A			M	Muscle	47	HSP	5	P	N	N
10	5	UNK11GAM006	Gambell	63.7761	-171.701			2011	0	2011	claw	NA			F	Liver	47	HSP	5	P	N	N
11	6	EB17GAM064	Gambell	63.7761	-171.701	Summer		2017	0	2017	claw	NA			M	Liver	50	HSP	2	M	Y	N
12	6	EB16GAM021	Gambell	63.7761	-171.701	MAR	2016-03-10	2016	0	2015	tooth	A			F	Liver	50	HSP	2	M	Y	N	March harvest; increase delta birth by 1
13	7	EB09DIO013	Diomede Island	65.7583	-168.952	MAY	2009-05-31	2009	0	2009	tooth	A			F	Liver	51	HSP	5	P	Y	N
14	7	DIO-025-04	Diomede Island	65.7583	-168.952	MAY	2004-05-27	2004	0	2004	tooth	A			F	Liver	51	HSP	5	P	Y	N
15	8	EB18PH013	Point Hope	68.3469	-166.763	MAY	2018-05-22	2018	10	2008	tooth	A	9	11	F	Muscle	56	HSP	11	M	N	N
16	8	DIO-013-04	Diomede Island	65.7583	-168.952	MAY	2004-05-21	2004	7	1997	tooth	C	7	9	F	Muscle	56	HSP	11	M	N	N
17	9	EB15GAM044	Gambell	63.7761	-171.701	OCT	2015-10-30	2015	0	2015	tooth	A			M	Muscle	59	HSP	0	P	Y	Y	Same Cohort; Paternal; Same Location & Year; Diff Season
18	9	EB15GAM009	Gambell	63.7761	-171.701	Spring		2015	0	2015	tooth	A			M	Muscle	59	HSP	0	P	Y	Y	Same Cohort; Paternal; Same Location & Year; Diff Season
19	10	SH-055-07	Shishmaref	66.2556	-166.072	OCT	2007-10-01	2007	0	2007	tooth	A			M	Skin	63	HSP	13	P	N	N
20	10	EB20GAM048	Gambell	63.7761	-171.701	JUN	2020-06-04	2020	0	2020	tooth	A			F	Muscle	63	HSP	13	P	N	N
21	11	SH-S15-06	Shishmaref	66.2556	-166.072	JUN	2006-06-08	2006	13	1993	tooth	A	12	14	M	Skin	63	HSP	12	P	Y	N
22	11	SH-S04-05	Shishmaref	66.2556	-166.072	OCT	2005-10-21	2005	0	2005	tooth	A			M	Skin	63	HSP	12	P	Y	N
23	12	EB09SH005	Shishmaref	66.2556	-166.072	OCT	2009-10-01	2009	1	2008	tooth	A			M	Muscle	63	HSP	4	P	N	N
24	12	EB08NOM001	Nome	64.5039	-165.399	NOV	2008-11-15	2008	4	2004	tooth	A			F	Muscle	63	HSP	4	P	N	N
25	13	EB16PH017	Point Hope	68.3469	-166.763	JUN	2016-06-05	2016	1	2015	tooth	A			F	Muscle	64	HSP	3	M	N	N
26	13	EB13GAM003	Gambell	63.7761	-171.701			2013	1	2012	tooth	B	0	1	M	Muscle	64	HSP	3	M	N	N	Set age = 1 and delta birth = 3
27	14	DIO-036-02	Diomede Island	65.7583	-168.952	MAY	2002-05-22	2002	0	2002	tooth	NA			M	Skin	70	HSP	10	P	N	N
28	14	EB12SH027	Shishmaref	66.2556	-166.072	OCT	2012-10-02	2012	0	2012	tooth	A			M	Liver	70	HSP	10	P	N	N
29	15	2011BS25	Barrow	71.2906	-156.788611	JUL	2011-07-11	2011	1	2010	tooth	A			M	Muscle	72	HSP	0	P	N	N	Same Cohort; Paternal; Diff Location; Diff Year
30	15	EB10PH006	Point Hope	68.3469	-166.763	JUN	2010-06-16	2010	0	2010	tooth	A			F	Muscle	72	HSP	0	P	N	N	Same Cohort; Paternal; Diff Location; Diff Year
31	16	EB10DIO002	Diomede Island	65.7583	-168.952	JUN	2010-06-05	2010	1	2009	tooth	A			M	Muscle	74	HSP	2	M	N	N
32	16	UNK11GAM001	Gambell	63.7761	-171.701			2011	0	2011	tooth	A			M	Muscle	74	HSP	2	M	N	N
33	17	EB19GAM018	Gambell	63.7761	-171.701	APR	2019-04-24	2019	0	2019	tooth	A			F	Muscle	76	HSP	6	P	Y	N	April harvest; increase delta birth by 1
34	17	EB13GAM058	Gambell	63.7761	-171.701			2013	1	2012	tooth	A			M	Muscle	76	HSP	6	P	Y	N
35	18	EB05KVL010	Kivalina	67.7272	-164.539	JUN		2005	6	1999	tooth	A			F	Skin	80	HSP	11	P	N	N
36	18	EB11PH032	Point Hope	68.3469	-166.763	JUN	2011-06-18	2011	1	2010	tooth	A			F	Muscle	80	HSP	11	P	N	N
37	19	EB17GAM053	Gambell	63.7761	-171.701	MAY	2017-05-25	2017	0	2017	tooth	A			F	Liver	81	HSP	8	P	Y	N
38	19	EB09GAM011	Gambell	63.7761	-171.701	OCT	2009-10-15	2009	0	2009	tooth	A			F	Liver	81	HSP	8	P	Y	N
39	20	EB14GAM064	Gambell	63.7761	-171.701	Summer		2014	0	2014	tooth	A			F	Liver	83	HSP	2	M	Y	N
40	20	EB12GAM044	Gambell	63.7761	-171.701	SEP	2012-09-08	2012	0	2012	tooth	A			M	Muscle	83	HSP	2	M	Y	N
41	21	EB17PH043	Point Hope	68.3469	-166.763	JUN	2017-06-05	2017	8	2009	tooth	A			F	Muscle	83	HSP	5	M	N	N
42	21	SH-G19-04	Shishmaref	66.2556	-166.072	OCT	2004-10-13	2004	0	2004	tooth	A			M	Muscle	83	HSP	5	M	N	N
43	22	EB09SH009	Shishmaref	66.2556	-166.072	OCT	2009-10-06	2009	0	2009	tooth	A			M	Muscle	86	HSP	11	P	N	N
44	22	2012BS13	Barrow	71.2906	-156.788611	JUL	2012-07-01	2012	14	1998	tooth	A	13	15	F	Muscle	86	HSP	11	P	N	N
45	23	2011BS7	Barrow	71.2906	-156.788611	JUL	2011-07-02	2011	12	1999	tooth	B	12	14	F	Muscle	87	HSP	6	P	N	N
46	23	EB06PH023	Point Hope	68.3469	-166.763	JUL	2006-07-09	2006	1	2005	tooth	A			M	Skin	87	HSP	6	P	N	N
47	24	EB17PH037	Point Hope	68.3469	-166.763	JUN	2017-05-04	2017	5	2012	tooth	B	4	5	M	Muscle	88	HSP	6	P	N	N
48	24	SH-S26-06	Shishmaref	66.2556	-166.072	JUN	2006-06-11	2006	0	2006	tooth	A			F	Skin	88	HSP	6	P	N	N
49	25	EB12PH022	Point Hope	68.3469	-166.763	JUN	2012-06-24	2012	4	2008	tooth	B	3	5	F	Muscle	109	HSP	6	P	Y	N
50	25	EB16PH010	Point Hope	68.3469	-166.763	JUN	2016-06-03	2016	2	2014	tooth	A			M	Muscle	109	HSP	6	P	Y	N
51	26	EB15PH003	Point Hope	68.3469	-166.763	JUN	2015-06-01	2015	2	2013	tooth	A			M	Muscle	209	POP	5	M	Y	N
52	26	EB13PH031	Point Hope	68.3469	-166.763	JUN	2013-06-25	2013	5	2008	tooth	B	5	6	F	Muscle	209	POP	5	M	Y	N	lexigram lines miss overlapping; suggests ageing error
53	27	EB12PH024	Point Hope	68.3469	-166.763	JUN	2012-06-24	2012	14	1998	tooth	B	14	16	M	Muscle	251	POP	15	P	Y	N
54	27	EB19PH024	Point Hope	68.3469	-166.763	MAY	2019-05-29	2019	6	2013	tooth	B	5	6	M	Liver	251	POP	15	P	Y	N	lexigram lines miss overlapping; suggests ageing error

## Sheet: metadata
Supplement_4 - Kin Pairs Metadata
Column Headings	Column Description
KinPair	Number assigned to both seals comprising a kin pair
Sample_ID	ID assigned to each seal
Harvest_Location	Coastal Alaskan village closest to the seals harvest location
lat	The latitude of the village
lon	The longitude of the village
MONTH	The month the seal was harvested
DATE	The date the seal was harvested
YEAR	The year the seal was harvested
Age	The seals age as determined by analysis of teeth or claws
birth year	Year of birth calculated from the harvest year and the seal's age
AgeType	Age determined from a tooth or claw
ToothAgeQuality	The quality of the tooth age assigned by Matson's Lab from high (A) to low (C)
Age1	The yougest age when assigned an age range by Matson's lab
Age2	The oldest age when assigned an age range by Matson's lab
Sex	Genetically determined sex
Tissue	Type of tissue genetically analyzed
PLOD_Approx	Approximate pseudo log-odds ratio (PLOD) scores for each kin pairs
Potential_HSP_or_POP	Kin pairs identified as potential HSPs or POPs
DeltaBirth	The difference in birth year between the seals comprising a kin pair
mtDNA	Determination of kin pair relatedness as maternal (M) or paternal (P)
SameHarvLocation	Yes (Y) if both seals were harvested in the same location, otherwise No (N)
SameHarvYr	Yes (Y) if both seals were harvested in the same year, otherwise No (N)
Comment	Additionall information to aid interpretation
